# Supplementary material for: Unravelling the Dynamic Physiological and Metabolome Responses of Wheat (Triticum aestivum L.) to Saline–Alkaline Stress at the Seedling Stage
Source: Metabolites. 2025 Jun 23;15(7):430. doi: 10.3390/metabo15070430 (PMC12299655; doi:10.3390/metabo15070430)
Supplement: Supplementary file 1 [file metabolites-15-00430-s001.zip › Supplementary Tables.xlsx]

## Sheet: Table S1
	Table S1. List of all identified metabolites in wheat seedlings.
Index	Compounds	Class I	Class II	Formula	Q1 (Da)	Q3 (Da)	Molecular weight (Da)	Ionization model	Level	CAS	cpd_ID	A1-1	A1-2	A1-3	D1-1	D1-2	D1-3	A2-1	A2-2	A2-3	D2-1	D2-2	D2-3	QC01	QC02	QC03	kegg_map
MWSHY0169	4',5,7-Trihydroxy-3',6-dimethoxyflavone (Jaceosidin)	Flavonoids	Flavones	C17H14O7	331.08	301.04	330.074	[M+H]+	3	18085-97-7	-	133538	113350	98291.3	154484	147019	96626.7	97348.7	97169	85280.1	128654	141938	177472	151525	136831	115679	-
Lhcp090204	β-Ionone	Terpenoids	Monoterpenoids	C13H20O	193.16	109.07	192.151	[M+H]+	3	79-77-6	C12287	328880	341937	227449	366192	149226	237435	148222	112696	126569	92263.8	87977.9	104256	178257	219075	188664	-
Lmsp102912	2,4,6-Trimethoxyphenyl 1-O-β-D-apiofuranosyl-(1→6)-β-D-glucopyranoside	Others	Others	C20H30O13	479.18	185.08	478.169	[M+H]+	3	-	-	49585.8	43387.4	45458.2	43991.1	44295.2	55543.1	97745.2	110459	86051.9	78900.6	63514.4	79793.8	91154.2	66977	105818	-
Lhsp101904	polygodial*	Terpenoids	Sesquiterpenoids	C15H22O2	235.169	179.105	234.162	[M+H]+	1	6754-20-7	C09712	640677	562557	588508	669460	572136	623576	819359	743917	658225	680348	590961	523554	680116	658567	781730	-
Lmhp008801	LysoPE 18:3	Lipids	LPE	C23H42NO7P	476.28	335.26	475.27	[M+H]+	1	-	-	4.15156e+06	3.49129e+06	4.47226e+06	3.04141e+06	3.25909e+06	3.1741e+06	5.15686e+06	4.33776e+06	3.13218e+06	4.5519e+06	2.51705e+06	1.91253e+06	3.86597e+06	3.8033e+06	3.99755e+06	-
Zmdp001647	γ-Glu-Val	Amino acids and derivatives	Amino acids and derivatives	C10H18N2O5	247.13	184.1	246.122	[M+H]+	1	-	-	576042	511245	511970	588318	580278	512378	1.51308e+06	1.37767e+06	1.56374e+06	1.30931e+06	1.3342e+06	1.15377e+06	1.28988e+06	1.17354e+06	1.06941e+06	-
Walp007192	2-aminodocoSane-1,6,19,20,21-pentaol	Lipids	Sphingolipids	C22H47NO5	406.35	300.29	405.345	[M+H]+	1	-	-	1.03472e+06	935301	905216	993985	1.02572e+06	924603	1.32348e+06	984944	1.16987e+06	963777	950963	810519	1.09915e+06	1.02406e+06	954728	-
pmb2260	LysoPC 15:1	Lipids	LPC	C23H46NO7P	480.31	184.07	479.301	[M+H]+	3	-	-	94208.2	57427.1	78779.2	75457.6	58815.4	73425.9	198110	177911	150966	130312	68371.7	59184.8	111457	108958	110930	-
Wbtp007283	7-hydroxy-1-methoxyxanthen-9-one	Flavonoids	Other Flavonoids	C14H10O4	243.07	200.05	242.058	[M+H]+	3	244121-75-3	-	385085	1.0104e+06	160074	1.00237e+06	419728	486975	33545.1	30419.4	37591.3	67182.9	142096	246996	153160	149718	154311	-
Wasdp05565	2,8-bis(hydroxymethyl)-4b,8-dimethyl-5,6,7,8a,9,10-hexahydrophenanthren-3-ol*	Terpenoids	Ditepenoids	C18H26O3	291.2	151.08	290.188	[M+H]+	1	-	-	1.23458e+06	1.71933e+06	970653	1.78721e+06	786794	940635	439307	498554	570309	614631	430459	496720	863718	862854	629489	-
Lmhp010190	LysoPC 18:1(2n isomer)	Lipids	LPC	C26H52NO7P	522.36	184.07	521.348	[M+H]+	1	-	-	4.23789e+07	3.05625e+07	3.13037e+07	2.187e+07	1.58079e+07	1.57405e+07	3.32994e+07	2.20741e+07	1.33366e+07	1.07517e+07	7.64405e+06	7.32378e+06	2.41503e+07	2.25935e+07	2.21278e+07	-
Lmqp000329	5-Aminoimidazole ribonucleotide	Nucleotides and derivatives	Nucleotides and derivatives	C8H14N3O7P	296.07	104.11	295.057	[M+H]+	1	25635-88-5	C03373	3.02575e+06	5.01672e+06	2.74666e+06	5.20021e+06	5.87555e+06	4.67653e+06	1.60997e+06	1.19559e+06	1.17418e+06	2.21451e+06	3.34973e+06	3.64852e+06	2.95771e+06	2.98541e+06	2.68944e+06	ko00230,ko00730,ko00860,ko01100,ko01110,ko01240
Walbp10476	trans-11-Icosenamide	Lipids	Free fatty acids	C20H39NO	310.31	69.07	309.303	[M+H]+	1	-	-	321913	368543	159918	389404	330416	334369	590967	200510	218540	168915	241183	171585	156791	152763	149344	-
Zbsp004455	Tricin-5,7-O-diglucoside	Flavonoids	Flavones	C29H34O17	655.18	331.08	654.18	[M+H]+	1	-	-	1.28103e+06	2.14034e+06	822609	1.86425e+06	1.47939e+06	1.68647e+06	679225	901217	876576	1.24918e+06	1.25788e+06	1.1571e+06	1.47878e+06	639338	1.06129e+06	-
Zahp011321	N-Isobutyl Decanamide	Alkaloids	Alkaloids	C14H29NO	228.23	228.24	227.225	[M+H]+	1	73785-31-6	-	57105.2	27602.8	65254.9	93320.1	66203.7	56963.9	52902.1	71589.9	99354.4	52176.4	45524.1	36776.9	44911.9	54060	50343.1	-
pmb0739	Tricin-4'-O-(syringyl alcohol)ether-7-O-glucoside	Flavonoids	Flavones	C32H34O15	659.2	331.08	658.19	[M+H]+	1	-	-	2.35472e+06	1.49172e+06	2.03283e+06	2.35693e+06	2.49894e+06	2.38282e+06	3.7771e+06	3.70239e+06	3.83837e+06	3.27835e+06	3.25957e+06	3.14823e+06	3.21332e+06	3.13194e+06	2.56992e+06	-
Lmhp008833	LysoPC 16:1(2n isomer)*	Lipids	LPC	C24H48NO7P	494.32	184.07	493.317	[M+H]+	1	-	-	1.4662e+06	1.44311e+06	1.3315e+06	1.13342e+06	755364	741359	1.85604e+06	1.1475e+06	786006	455373	355937	357288	1.35116e+06	982530	1.12189e+06	-
Lmmp004382	3-Oxo-alpha-ionol glucoside*	Terpenoids	Sesquiterpenoids	C19H30O7	371.21	191.14	370.199	[M+H]+	1	-	-	297505	189325	320784	487999	365946	432800	580440	760727	695391	1.60079e+06	894686	695056	809990	534600	527660	-
MWSmce041	Butylphthalide	Others	Lactones	C12H14O2	191.1	145.1	190.099	[M+H]+	3	6066-49-5	C17854	90480	99773	93980.3	95812.6	110163	101419	87850.1	111433	127005	120330	97238.8	68611	94619.5	100988	92890	-
Zmpp001726	Epinephrine	Alkaloids	Alkaloids	C9H13NO3	184.1	124.07	183.089	[M+H]+	2	51-43-4	C00788	449736	379521	390528	550006	487602	520552	509867	583317	489770	429325	450583	516143	613698	519048	432994	ko00350,ko01100
Wahlp02159	D-Pantothenic Acid 4'-O-Beta-Glucoside	Others	Vitamin	C15H27NO10	382.17	220.12	381.163	[M+H]+	1	29588-37-2	-	968881	499115	905544	912426	953255	667322	1.72648e+06	1.74218e+06	1.67308e+06	1.59724e+06	1.48902e+06	1.52463e+06	1.39043e+06	1.07435e+06	1.4579e+06	-
pmb0891	Cis-Zeatin-7-N-glucoside*	Alkaloids	Alkaloids	C16H23N5O6	382.172	220.119	381.165	[M+H]+	1	38165-56-9	C16443	968881	499115	905544	912426	953255	667322	1.72648e+06	1.74218e+06	1.67308e+06	1.59724e+06	1.48902e+06	1.52463e+06	1.39043e+06	1.07435e+06	1.4579e+06	ko00908,ko01110
mws1337	D-Pantothenic Acid	Others	Vitamin	C9H17NO5	220.12	90.05	219.111	[M+H]+	1	79-83-4	C00864	1.13957e+07	9.30105e+06	1.03871e+07	1.32025e+07	1.1197e+07	1.04466e+07	1.42761e+07	1.30793e+07	1.29772e+07	1.09018e+07	1.12467e+07	1.00211e+07	1.28134e+07	1.17358e+07	1.09216e+07	ko00410,ko00770,ko01100,ko01110,ko01240
pmp000237	Apigenin-6-C-(2''-glucuronyl)xyloside	Flavonoids	Flavones	C26H26O15	579.13	283.06	578.127	[M+H]+	3	-	-	2.78314e+07	3.91743e+07	3.27803e+07	4.30206e+07	3.27847e+07	4.01505e+07	3.2012e+07	4.18855e+07	3.45565e+07	3.58708e+07	3.00384e+07	2.01137e+07	3.95078e+07	2.48979e+07	3.18323e+07	-
mws0251	Thymine	Nucleotides and derivatives	Nucleotides and derivatives	C5H6N2O2	127.05	110.02	126.043	[M+H]+	3	65-71-4	C00178	328250	357369	253255	388759	210228	274291	104979	93173.5	124940	69797.7	129965	118386	181529	156043	195195	ko00240,ko01100,ko01232
Yalp007426	1-(5-acetoxy-4-(3,7-diacetoxy-4,4,8,10,14-pentamethylhexadecahydro-1H-cyclopenta[a]phenanthren-17-yl)tetrahydrofuran-2-yl)-2-methylpropane-1,2-diyl diacetate	Terpenoids	Triterpene	C40H62O11	719.43	539.37	718.429	[M+H]+	3	-	-	484749	326965	582175	491722	514649	330890	252727	194275	211328	168834	188735	200689	341542	351579	341751	-
Hmcp002399	Limocitrin-3-O-glucoside	Flavonoids	Flavonols	C23H24O13	509.13	347.07	508.122	[M+H]+	3	-	-	202578	85454.2	162847	96357	175082	155602	121738	145633	144644	152707	130475	124405	164226	143927	211289	-
Smgp105565	Cinchonain Ib*	Flavonoids	Flavanols	C24H20O9	453.11	343.08	452.111	[M+H]+	3	85081-24-9	C10217	482038	678778	559765	569935	442941	480094	490938	607857	406918	397284	471257	539724	431250	373572	326972	-
Smgp005565	Cinchonain Ia*	Flavonoids	Flavanols	C24H20O9	453.11	343.08	452.111	[M+H]+	3	85022-69-1	-	482038	678778	559765	569935	442941	480094	490938	607857	406918	397284	471257	539724	431250	373572	326972	-
MWS20181	4'-Hydroxy-3'-methoxyacetophenone (Acetovanillone)	Others	Ketone compounds	C9H10O3	167.07	110.036	166.063	[M+H]+	3	498-02-2	C11380	1.93086e+06	2.31592e+06	1.15217e+06	3.33116e+06	1.70454e+06	2.15386e+06	348342	309542	528216	627258	1.00135e+06	1.27395e+06	1.49783e+06	1.33221e+06	926516	-
pma1751	N-(beta-D-Glucosyl)nicotinate	Others	Vitamin	C12H15NO7	286.092	124.039	285.085	[M+H]+	3	-	-	225777	197801	262798	385821	442391	323813	227393	205539	187615	169191	335143	246315	267915	241563	158646	-
WaYp006462	2-Aminohexadecane-1,5,15-triol	Lipids	Sphingolipids	C16H35NO3	290.27	228.23	289.262	[M+H]+	1	-	-	545726	514440	559492	453176	495289	511807	504248	418576	560284	489307	456038	476807	503668	467817	471713	-
Walbp01542	N-Glucosylnicotinate*	Alkaloids	Pyridine alkaloids	C12H16NO7+	286.09	124.04	286.093	[M]+	3	-	C03003	265528	260273	288704	277178	395157	355721	258820	140702	226469	184755	274238	222258	284107	223672	214830	-
Walbp01749	N-Glucosylpicolinate*	Alkaloids	Pyridine alkaloids	C12H16NO7+	286.09	124.04	286.093	[M]+	3	-	-	225777	197801	262798	385821	442391	323813	227393	205539	187615	169191	335143	246315	267915	241563	158646	-
Wcdp006912	Lauryldiethanolamine	Others	Others	C16H35NO2	274.28	88.08	273.267	[M+H]+	1	1541-67-9	-	1.01335e+07	9.17306e+06	1.149e+07	8.87495e+06	9.33239e+06	8.50767e+06	1.14709e+07	1.0219e+07	1.06397e+07	9.50734e+06	8.88092e+06	8.41355e+06	9.84626e+06	9.097e+06	9.17302e+06	-
pmd0147	LysoPC 20:2	Lipids	LPC	C28H54NO7P	548.37	184.07	547.364	[M+H]+	3	-	-	334911	287968	227822	188585	158587	205282	337308	408845	292181	105261	104558	83452.3	227231	243992	228681	-
Wmhp000055	2,5-Dimethoxybenzoquinone*	Quinones	Quinones	C8H8O4	169.05	65.04	168.042	[M+H]+	3	3117-03-1	-	388990	491752	620310	900047	914086	837305	682479	634801	857308	1.09265e+06	907866	927257	790389	880751	942273	-
MWS1909	2-Pentadecanone	Others	Ketone compounds	C15H30O	227.24	55.05	226.23	[M+H]+	3	2345-28-0	-	67806.8	62079.1	72972.5	59866.3	64144.7	59076.1	85750.8	64381.9	90707.9	89119.8	67696.8	62192.8	76794.5	94844.4	76898.4	-
Zmxp005470	Tricin-7-O-(6''-O-malonyl)glucoside*	Flavonoids	Flavones	C26H26O15	579.13	331.08	578.127	[M+H]+	1	-	-	3.35717e+07	2.79275e+07	3.02497e+07	3.07916e+07	3.03669e+07	2.88262e+07	4.71649e+07	4.84155e+07	3.61199e+07	4.27869e+07	4.53319e+07	5.22845e+07	5.21935e+07	4.48943e+07	4.00232e+07	-
Ladp004569	portulacanone C malonyl glucoside	Flavonoids	Other Flavonoids	C27H30O14	579.17	331.12	578.164	[M+H]+	3	-	-	2.83667e+07	2.72429e+07	2.6885e+07	3.21299e+07	2.20956e+07	2.90417e+07	4.28736e+07	4.51865e+07	3.92159e+07	3.42043e+07	4.21301e+07	4.31525e+07	3.97838e+07	4.2729e+07	3.36813e+07	-
Wasdp04146	Tricin-5-O-(6''-O-malonyl)glucoside*	Flavonoids	Flavones	C26H26O15	579.14	331.08	578.127	[M+H]+	1	-	-	2.83667e+07	2.72429e+07	2.6885e+07	3.21299e+07	2.20956e+07	2.90417e+07	4.28736e+07	4.51865e+07	3.92159e+07	3.42043e+07	4.21301e+07	4.31525e+07	3.97838e+07	4.2729e+07	3.36813e+07	-
Lamp006750	3-[(3,4-dihydroxyphenyl)methylidene]-5,7-dihydroxy-6-methoxy-2h-1-benzopyran-4-one malonyl glucoside*	Flavonoids	Other Flavonoids	C26H26O15	579.13	331.08	578.127	[M+H]+	1	-	-	2.83667e+07	2.72429e+07	2.6885e+07	3.21299e+07	2.20956e+07	2.90417e+07	4.28736e+07	4.51865e+07	3.92159e+07	3.42043e+07	4.21301e+07	4.31525e+07	3.97838e+07	4.2729e+07	3.36813e+07	-
mws0103	Indole-3-carboxaldehyde	Alkaloids	Plumerane	C9H7NO	146.06	91.05	145.053	[M+H]+	3	487-89-8	C08493	405793	439134	325554	293578	414732	327340	205084	199441	257689	555133	502489	489565	374795	459801	394532	-
Safp001018	3-Carboxypropyltrimethylammonium	Others	Others	C7H15NO2	146.12	87.04	145.11	[M+H]+	3	6249-56-5	-	6.21327e+06	6.37908e+06	5.60969e+06	6.89717e+06	6.66415e+06	6.36372e+06	3.96386e+06	4.48071e+06	3.83718e+06	4.16124e+06	4.12765e+06	3.9427e+06	5.52318e+06	5.39617e+06	4.98394e+06	-
MWS1860	Pyrrolidin	Alkaloids	Pyrrole alkaloids	C4H9N	72.08	55.05	71.0735	[M+H]+	3	123-75-1	-	7.6709e+06	5.8573e+06	7.16116e+06	7.48866e+06	8.62089e+06	7.70069e+06	1.49078e+07	1.32926e+07	1.49395e+07	1.52908e+07	1.45754e+07	1.38159e+07	1.34635e+07	1.21136e+07	1.19044e+07	-
MWS04447	Homoproline	Amino acids and derivatives	Amino acids and derivatives	C6H11NO2	130.09	70.07	129.079	[M+H]+	2	56879-46-0	-	4.27217e+06	3.38603e+06	3.13141e+06	3.51613e+06	4.79762e+06	3.52847e+06	4.04424e+06	2.87444e+06	5.25641e+06	5.56204e+06	5.87794e+06	6.26442e+06	4.95299e+06	5.36778e+06	4.42335e+06	-
MWSmce338	N-Hydroxypipecolic acid	Alkaloids	Piperidine alkaloids	C6H11NO3	146.08	70.06	145.074	[M+H]+	3	115819-92-6	-	343848	377701	304933	261936	288163	275819	261304	237603	266492	266877	211496	291467	283910	283374	246126	-
Safp000622	Acetylcholine	Alkaloids	Alkaloids	C7H16NO2+	146.12	87.04	146.118	[M]+	3	51-84-3	C01996	6.21327e+06	6.37908e+06	5.60969e+06	6.89717e+06	6.66415e+06	6.36372e+06	3.96386e+06	4.48071e+06	3.83718e+06	4.16124e+06	4.12765e+06	3.9427e+06	5.52318e+06	5.39617e+06	4.98394e+06	ko00564
pmb0484	Choline	Alkaloids	Alkaloids	C5H14NO+	104.11	60.08	104.107	[M]+	3	62-49-7	C00114	1.0654e+06	1.03324e+06	846985	945279	886748	784908	388439	333051	490918	482571	731315	851777	788602	810743	726534	ko00260,ko00564,ko01100,ko02010
Zkep00434	Turanose	Others	Saccharides	C12H22O11	365.11	203.05	342.116	[M+Na]+	1	547-25-1	C19636	8.10227e+06	5.01285e+06	3.58732e+06	1.86547e+07	1.8433e+07	1.31965e+07	7.98282e+06	8.73522e+06	5.18967e+06	1.25117e+07	1.42291e+07	1.79046e+07	9.01242e+06	1.15616e+07	9.61153e+06	-
pme3011	γ-Aminobutyric acid	Organic acids	Organic acids	C4H9NO2	104.07	69.03	103.063	[M+H]+	3	56-12-2	C00334	1.75648e+06	1.44661e+06	1.26812e+06	1.03658e+06	1.22893e+06	1.06948e+06	1.86646e+06	1.68409e+06	2.11586e+06	2.3221e+06	2.01166e+06	2.12863e+06	1.89199e+06	2.00502e+06	1.88673e+06	ko00250,ko00330,ko00410,ko00650,ko00760,ko01100
MWSmce448	Imidazol-1-yl-acetic acid*	Alkaloids	Alkaloids	C5H6N2O2	127.05	81.04	126.043	[M+H]+	3	22884-10-2	-	737827	403274	581556	751009	518413	537522	1.089e+06	1.44246e+06	1.17739e+06	760959	616447	632857	869322	854573	817775	-
MWSmce584	L-Tyramine	Alkaloids	Alkaloids	C8H11NO	138.09	77.04	137.084	[M+H]+	3	51-67-2	C00483	562451	441408	467313	371370	469442	447542	561711	538075	647889	445671	400633	393995	568487	585510	595957	ko00350,ko00950,ko01100,ko01110,ko01240
pmb0964	Isopentenyladenine-7-N-glucoside	Nucleotides and derivatives	Nucleotides and derivatives	C16H23N5O5	366.18	204.12	365.17	[M+H]+	3	-	-	644874	434294	317109	1.27738e+06	1.54326e+06	1.10021e+06	542844	741359	464097	998266	1.16508e+06	1.3478e+06	1.02432e+06	795711	886548	-
pma3101	Nicotinate D-ribonucleoside	Others	Vitamin	C11H14NO6+	256.08	124.04	256.082	[M]+	3	17720-18-2	C05841	3.18159e+06	2.95479e+06	2.74821e+06	3.04552e+06	3.03171e+06	3.0749e+06	2.51876e+06	2.63913e+06	2.77388e+06	1.98282e+06	2.16355e+06	2.05073e+06	3.09316e+06	3.15632e+06	2.6161e+06	ko00760,ko01100
pme1738	3-Carbamyl-1-methylpyridinium;(1-Methylnicotinamide)	Alkaloids	Pyridine alkaloids	C7H9N2O	138.08	94.07	137.071	[M+H]+	3	1005-24-9	C02918	2.04024e+07	1.78804e+07	1.71666e+07	1.50604e+07	1.77601e+07	1.59418e+07	2.16171e+07	2.0774e+07	2.32641e+07	1.53537e+07	1.52263e+07	1.50295e+07	2.09746e+07	2.1093e+07	1.85146e+07	ko00760,ko01100
MWSmce039	Isonicotinic acid	Others	Vitamin	C6H5NO2	124.04	80.05	123.032	[M+H]+	3	55-22-1	C07446	796716	820052	698602	698420	982374	882551	717889	685196	768315	606183	588966	537687	840593	701781	632619	-
MWSmce118	Imidazole-4-Acetic Acid*	Alkaloids	Alkaloids	C5H6N2O2	127.047	81.044	126.043	[M+H]+	3	645-65-8	C02835	737827	403274	581556	751009	518413	537522	1.089e+06	1.44246e+06	1.17739e+06	760959	616447	632857	869322	854573	817775	ko00340,ko01100
pme2268	Trigonelline	Alkaloids	Pyridine alkaloids	C7H7NO2	138.06	94.07	137.048	[M+H]+	3	535-83-1	C01004	2.04024e+07	1.78804e+07	1.71666e+07	1.50604e+07	1.77601e+07	1.59418e+07	2.16171e+07	2.0774e+07	2.32641e+07	1.53537e+07	1.52263e+07	1.50295e+07	2.09746e+07	2.1093e+07	1.85146e+07	ko00960
pme0124	L-Glycyl-L-proline	Amino acids and derivatives	Amino acids and derivatives	C7H12N2O3	173.09	116.07	172.085	[M+H]+	3	704-15-4	-	478265	579534	521238	455067	439286	365223	328967	351953	408803	273219	264988	307521	420343	415510	379369	-
Sazp010264	Monogalactosyldiacylglycerol	Lipids	Glycerol ester	C45H70O10	771.5	609.45	770.497	[M+H]+	1	-	-	8.84014e+06	1.67996e+07	1.85269e+07	1.1641e+07	1.21768e+07	1.68304e+07	6.56529e+06	3.06293e+06	4.00966e+06	5.33107e+06	4.15019e+06	4.65757e+06	1.01302e+07	9.88716e+06	8.67514e+06	-
Zbsp006462	Tricin-4'-O-(Meso-Erythritol)	Flavonoids	Flavones	C21H22O10	435.13	331.08	434.121	[M+H]+	1	-	-	505050	357315	473809	884205	473612	550930	426400	531976	504121	472173	662201	581617	511957	528433	495548	-
Zmcp102202	Senkyunolide C*	Others	Lactones	C12H12O3	205.09	149.02	204.079	[M+H]+	1	-	-	1.23116e+06	1.44612e+06	1.40806e+06	1.82135e+06	1.20614e+06	1.53994e+06	1.5304e+06	1.47521e+06	1.55495e+06	1.60882e+06	1.41143e+06	1.40561e+06	1.45557e+06	1.43689e+06	1.21604e+06	-
pmp001269	Hexadecyl ethanolamine	Alkaloids	Alkaloids	C18H39NO	286.31	268.3	285.303	[M+H]+	3	-	-	168017	152790	176342	62338.3	75533.9	151503	179551	184047	197842	104481	102528	89981.4	92994.5	107575	93861.6	-
Zbsp007566	Tricin-4'-O-guaiacylglycerol-5-O-Feruloyl	Flavonoids	Flavones	C37H34O14	703.2	331.08	702.195	[M+H]+	1	-	-	244452	170670	181917	286265	203901	213555	423743	489152	435313	282821	351126	375134	288787	314129	322315	-
mws1656	Podophyllotoxin	Lignans and Coumarins	Lignans	C22H22O8	415.14	145.06	414.132	[M+H]+	3	518-28-5	C10874	1.01946e+06	44888.4	16673.5	622622	386391	576641	635638	1.56158e+06	1.982e+06	2.48492e+06	2.41189e+06	3.02377e+06	1.42038e+06	1.20999e+06	1.25526e+06	ko00999,ko01100,ko01110
Yalp008918	Chisopanin D	Terpenoids	Triterpene	C34H54O6	559.4	335.26	558.392	[M+H]+	3	-	-	394121	306907	333654	190085	287355	169999	165747	195919	202578	131098	222836	214244	289958	296052	283963	-
Wasyqp6350	Dehydrophytosphingosine	Lipids	Sphingolipids	C18H37NO3	316.29	60.04	315.277	[M+H]+	1	-	-	598404	548167	527878	177580	238721	251428	586325	628823	455894	283616	242372	253539	460701	412263	400085	-
Lmhp011562	1-α-Linolenoyl-glycerol*	Lipids	Glycerol ester	C21H36O4	353.27	261.22	352.261	[M+H]+	1	-	-	2.18784e+06	2.00694e+06	1.66131e+06	2.45526e+06	3.01561e+06	2.07406e+06	1.70361e+06	1.75074e+06	1.42106e+06	1.55294e+06	2.52281e+06	2.16377e+06	2.00049e+06	1.9593e+06	2.33418e+06	-
mws0224	DL-Methionine	Amino acids and derivatives	Amino acids and derivatives	C5H11NO2S	150.06	61.01	149.051	[M+H]+	3	59-51-8	C01733	135747	52631.5	60636.3	2.00212e+06	200952	271344	26835.5	128640	88206.5	215347	153876	146070	57635	50139.7	75528.9	-
MW0145319	Arg-Gln-Ala	Amino acids and derivatives	Amino acids and derivatives	C14H27N7O5	374.21	165.05	373.207	[M+H]+	3	-	-	75206.7	56509.8	88893.6	227136	290832	258138	105372	207967	107361	255443	385582	297760	351637	174585	258859	-
Wcdp000832	N-Methylisoleucine	Amino acids and derivatives	Amino acids and derivatives	C7H15NO2	146.12	100.11	145.11	[M+H]+	3	39554-61-5	-	9.76965e+06	7.79145e+06	7.01006e+06	9.42554e+06	9.09484e+06	8.46703e+06	5.48552e+06	7.3153e+06	5.74134e+06	6.07874e+06	8.555e+06	7.12198e+06	9.76492e+06	8.0369e+06	8.36201e+06	-
pme1109	Guanine	Nucleotides and derivatives	Nucleotides and derivatives	C5H5N5O	152.06	135.03	151.049	[M+H]+	1	73-40-5	C00242	3.5365e+06	4.22596e+06	1.90361e+06	2.50761e+06	1.37205e+06	1.50291e+06	1.48724e+06	1.71605e+06	1.81638e+06	643745	1.17907e+06	1.55171e+06	1.98746e+06	1.71927e+06	1.69754e+06	ko00230,ko01100,ko01232
pme1210	L-Methionine	Amino acids and derivatives	Amino acids and derivatives	C5H11NO2S	150.06	61.01	149.051	[M+H]+	1	63-68-3	C00073	135747	52631.5	60636.3	2.00212e+06	200952	271344	26835.5	128640	88206.5	215347	153876	146070	57635	63223	75528.9	ko00270,ko00470,ko00966,ko00970,ko00999,ko01100,ko01110,ko01210,ko01230,ko01240
MWS2032	6-Methylnicotinamide	Alkaloids	Pyridine alkaloids	C7H8N2O	137.07	65.04	136.064	[M+H]+	3	6960-22-1	-	705268	495372	404845	663831	587825	481863	666918	972590	791990	873967	1.19846e+06	606185	998348	828161	1.01175e+06	-
MWS4525	6-O-methylguanine	Nucleotides and derivatives	Nucleotides and derivatives	C6H7N5O	166.07	124.05	165.065	[M+H]+	3	20535-83-5	-	806285	344547	740478	1.02656e+06	1.24848e+06	861761	1.49347e+06	2.33667e+06	1.7694e+06	1.71565e+06	2.15891e+06	1.26847e+06	2.23767e+06	2.02417e+06	2.04125e+06	-
pme0490	Nicotinic acid (Vitamin B3)	Others	Vitamin	C6H5NO2	124.04	78.03	123.032	[M+H]+	1	59-67-6	C00253	987738	684886	827144	1.47348e+06	1.33194e+06	954947	1.27703e+06	2.29938e+06	1.62655e+06	1.73851e+06	2.42893e+06	1.37008e+06	2.07098e+06	2.10982e+06	2.07968e+06	ko00760,ko00960,ko01100,ko01110,ko01240
pmb0530	Nicotinic acid adenine dinucleotide	Nucleotides and derivatives	Nucleotides and derivatives	C21H27N7O14P2	664.12	136.06	663.109	[M+H]+	1	53-84-9	C00003	2.14287e+06	1.95919e+06	2.4159e+06	3.64077e+06	4.83721e+06	3.69221e+06	1.60401e+06	2.44138e+06	915757	2.52096e+06	2.74422e+06	1.55362e+06	2.68066e+06	3.60981e+06	2.57737e+06	ko00190,ko00730,ko00760,ko01100,ko01240
Layp000971	Hydroxymenisdaurin D	Alkaloids	Alkaloids	C14H21NO8	332.13	152.07	331.127	[M+H]+	3	-	-	102799	29551.5	71061.2	1.77188e+06	494668	474546	498280	896389	655204	1.16248e+06	467701	363761	133521	184259	120024	-
Lasp001037	N-ethylcytisine	Alkaloids	Piperidine alkaloids	C13H18N2O	219.15	72.08	218.142	[M+H]+	3	-	-	117172	108118	50511.4	117888	56799.2	49876.1	48325.2	87833.4	87518.3	30935.8	69143	40811	78752.9	92230	78331	-
pme1194	2'-Deoxycytidine	Nucleotides and derivatives	Nucleotides and derivatives	C9H13N3O4	228.1	112.05	227.091	[M+H]+	3	951-77-9	C00881	199304	144858	200315	274368	95151.7	128270	80822.4	93327.8	75853.7	47327.6	112579	143801	80375.4	137963	146219	ko00240,ko01100,ko01232,ko02010
HX1227	Selina-3,7(11)-dien-8-one	Terpenoids	Monoterpenoids	C15H22O	219.17	149.1	218.167	[M+H]+	3	-	-	141206	97999.7	165244	97822.1	73431.8	107603	143112	177017	187963	147123	103518	94309	104662	112857	97683.9	-
Lmbp010382	6-Methoxy-2-(2-phenylethyl)chromone	Others	Chromone	C18H16O3	281.12	91.05	280.11	[M+H]+	3	84294-89-3	-	91473.8	78021.7	65917.5	79141.5	82725.7	113948	80827.7	65871.9	168756	112200	71470.3	54874.8	38778.5	52966	39716.7	-
Zahp012577	Octadecadienamide	Alkaloids	Alkaloids	C18H33NO	280.26	81.07	279.256	[M+H]+	1	-	-	196110	158045	103581	254279	226852	188434	104288	131877	193027	85880	169168	131273	122913	131558	124433	-
Lmhp112042	1-Linoleoylglycerol*	Lipids	Glycerol ester	C21H38O4	355.28	263.24	354.277	[M+H]+	1	2277-28-3	-	44100.2	58657.1	39891.3	42791.4	64858.8	74993.6	47837.9	36811.3	50236.2	25250.8	36734.2	22069.1	53261	49622.6	51260.8	-
pmp001264	Hexadecylsphingosine	Lipids	Sphingolipids	C16H35NO2	274.27	256.27	273.267	[M+H]+	1	-	-	1.01133e+07	9.77257e+06	1.16228e+07	9.39306e+06	9.71722e+06	9.54048e+06	1.17301e+07	1.03085e+07	1.04387e+07	9.67923e+06	9.21683e+06	8.59447e+06	1.01951e+07	9.99563e+06	8.73079e+06	-
zjbp120812	Scutebarbolide C	Terpenoids	Ditepenoids	C22H32O8	425.22	365.19	424.21	[M+H]+	3	-	-	1.22128e+06	1.1838e+06	1.2421e+06	1.12004e+06	1.18041e+06	1.21206e+06	1.39192e+06	1.34608e+06	1.29568e+06	1.43604e+06	1.27096e+06	1.18924e+06	1.42261e+06	1.44572e+06	1.22785e+06	-
Safp023636	Tributyl citrate	Organic acids	Organic acids	C18H32O7	361.22	129.02	360.215	[M+H]+	1	77-94-1	-	415853	401387	394310	403635	362418	418992	465309	476436	480741	473192	360876	431097	456629	474758	423551	-
MWSHY0151	Quercetagetin; 3,3',4',5,6,7-Hexahydroxyflavone	Flavonoids	Flavonols	C15H10O8	319.04	273.04	318.038	[M+H]+	3	90-18-6	C10122	48703.5	51778	108279	40089.5	45223.1	44326	44977.2	72168.3	31608.3	55222.9	52225.1	66631.2	124807	57644.4	65451.4	-
pme0021	L-Phenylalanine	Amino acids and derivatives	Amino acids and derivatives	C9H11NO2	166.09	120.08	165.079	[M+H]+	1	63-91-2	C00079	5.7186e+07	2.53759e+07	5.55225e+07	6.64375e+07	8.59227e+07	8.82146e+07	2.01496e+08	1.9273e+08	1.94512e+08	2.38949e+08	2.04341e+08	1.94642e+08	1.66752e+08	1.6093e+08	1.44851e+08	ko00360,ko00400,ko00460,ko00470,ko00940,ko00960,ko00966,ko00970,ko00996,ko00999,ko01100,ko01110,ko01210,ko01230,ko02010
Wasyqp1765	Styrylamine	Alkaloids	Alkaloids	C8H9N	120.08	77.04	119.073	[M+H]+	1	83148-11-2	-	524283	248806	562198	589227	842007	832946	1.65815e+06	1.50393e+06	1.7513e+06	1.90522e+06	1.67503e+06	1.58184e+06	1.31344e+06	1.29714e+06	1.23353e+06	-
Lcfp036464	Indoline	Alkaloids	Plumerane	C8H9N	120.08	103.05	119.073	[M+H]+	2	496-15-1	-	2.02419e+06	1.06238e+06	2.27896e+06	2.53644e+06	3.30868e+06	3.06323e+06	6.87095e+06	5.73991e+06	7.16817e+06	8.25605e+06	6.51835e+06	6.58298e+06	5.85611e+06	5.44198e+06	4.93558e+06	-
pmp001287	N-Benzylmethylene isomethylamine	Alkaloids	Alkaloids	C8H9N	120.08	103.05	119.073	[M+H]+	1	-	-	2.08546e+06	1.12164e+06	2.15847e+06	2.17862e+06	3.16386e+06	3.28505e+06	6.92044e+06	5.681e+06	6.94028e+06	8.09686e+06	7.02078e+06	6.52394e+06	5.63162e+06	5.47252e+06	5.37269e+06	-
pme1011	Benzamidine	Alkaloids	Alkaloids	C7H8N2	121.076	104.049	120.069	[M+H]+	3	618-39-3	C01784	1.78476e+07	9.70598e+06	1.95763e+07	2.0419e+07	2.99472e+07	2.66067e+07	5.97941e+07	4.81349e+07	5.6454e+07	6.65691e+07	5.92315e+07	5.58636e+07	5.16524e+07	4.86345e+07	4.3644e+07	-
Lacp001298	4-Hydroxy-3-methoxy-β-phenethylamine	Alkaloids	Alkaloids	C9H13NO2	168.1	91.05	167.095	[M+H]+	3	-	-	117780	69241.3	105691	120016	184160	177612	356344	328044	376184	460851	363416	360964	311561	317866	290210	-
MWS201397	Hyp-Val	Amino acids and derivatives	Amino acids and derivatives	C10H18N2O4	231.13	86.06	230.127	[M+H]+	3	-	-	98563.7	46932.2	82390.5	76865.3	35226.4	63448.1	75768.5	54600.6	54269.6	65841.6	66398.8	74414.2	51466.6	74880	90384.1	-
Hmqp005455	15(R)-Hydroxylinoleic Acid*	Lipids	Free fatty acids	C18H32O3	297.24	81.07	296.235	[M+H]+	3	177931-23-6	-	49175	40621.8	86056.8	121525	202684	137586	73491.5	62821.8	72244.6	155753	167116	126017	110748	116633	108183	-
Walp009431	2-aminotetracoSane-1,5,21,23-tetraol*	Lipids	Sphingolipids	C24H51NO4	418.387	356.352	417.382	[M+H]+	1	-	-	203672	151176	232856	154160	177239	151640	216691	180519	191959	201270	196757	142445	203906	173127	195679	-
pmf0085	9,19-Cyclolanost-24-en-3-ol (Cycloartenol)	Terpenoids	Triterpene	C30H50O	427.39	345.32	426.386	[M+H]+	3	469-38-5	C01902	16492.6	14288.5	15013.8	14790	13937	15905.8	16879.3	15155.4	16618.4	16983.5	15048.7	13712.7	17357.8	15293.6	14194.6	ko00100,ko01100,ko01110
mws5041	Gly-Ile*	Amino acids and derivatives	Amino acids and derivatives	C8H16N2O3	189.123	86.0964	188.116	[M+H]+	1	19461-38-2	-	335980	376130	282399	279899	207116	246764	222093	267982	179639	149784	155487	257330	288324	236188	240418	-
mws1715	Cordycepin (3'-Deoxyadenosine)*	Nucleotides and derivatives	Nucleotides and derivatives	C10H13N5O3	252.11	136.06	251.102	[M+H]+	1	73-03-0	C08431	2.80247e+06	3.22595e+06	2.54866e+06	5.73413e+06	2.35907e+06	3.90082e+06	1.32574e+06	1.21753e+06	1.19426e+06	1.9374e+06	2.17012e+06	2.36965e+06	2.29156e+06	1.9357e+06	2.35527e+06	-
Zmmp002019	N-ethyl-leucine	Amino acids and derivatives	Amino acids and derivatives	C8H17NO2	160.13	72.08	159.126	[M+H]+	3	-	-	195059	94853.4	146576	119229	120065	180141	146925	141770	98808.2	159546	188720	184168	163397	131710	121433	-
mws0736	N-Glycyl-L-leucine*	Amino acids and derivatives	Amino acids and derivatives	C8H16N2O3	189.12	86.1	188.116	[M+H]+	1	869-19-2	C02155	335980	376130	282399	279899	207116	246764	222093	267982	179639	149784	155487	257330	288324	236188	240418	-
mws1316	Hydroxygenkwanin	Flavonoids	Flavones	C16H12O6	301.07	258.05	300.063	[M+H]+	3	20243-59-8	-	699379	704530	502848	731550	688127	799213	218337	235560	220553	543647	534426	668612	582165	574470	577401	-
Wbtp008162	2,4-dihydroxy-6-methoxyxanthen-9-one	Flavonoids	Other Flavonoids	C14H10O5	259.06	244.04	258.053	[M+H]+	3	-	-	58341.4	56882.8	60277.1	62533.3	123733	104721	32054.8	36380	29692.2	50573.2	54011.3	33467.7	49076.9	68446.4	66755.4	-
MW0152918	Lys-Cys-Ala	Amino acids and derivatives	Amino acids and derivatives	C12H24N4O4S1	321.16	146.06	320.152	[M+H]+	3	-	-	189989	160020	102698	169873	50413.8	78926.7	147562	90499.1	225568	153047	164460	178401	142853	127915	143491	-
pmb0608	Chrysoeriol-7-O-(6''-malonyl)glucoside*	Flavonoids	Flavones	C25H24O14	549.12	301.07	548.117	[M+H]+	1	-	-	1.41875e+06	1.08528e+06	1.22081e+06	935453	1.04005e+06	998352	2.26469e+06	2.61849e+06	2.04405e+06	1.64866e+06	1.92835e+06	2.27532e+06	1.90978e+06	1.95308e+06	1.82052e+06	-
Wagp005779	3-Oxo-Alpha-Ionol 3'-(6''-Malonyl)Glucoside	Terpenoids	Sesquiterpenoids	C22H32O10	457.21	191.14	456.2	[M+H]+	3	-	-	391183	400388	398682	290352	530669	757467	2.39364e+06	2.29743e+06	2.80456e+06	3.34109e+06	2.62502e+06	2.47706e+06	2.15047e+06	1.82413e+06	1.77137e+06	-
Zbjn005361	Diosmetin-7-O-(6''-malonyl)glucoside*	Flavonoids	Flavones	C25H24O14	549.125	301.072	548.117	[M+H]+	1	-	-	1.41875e+06	1.08528e+06	1.22081e+06	935453	1.04005e+06	998352	2.26469e+06	2.61849e+06	2.04405e+06	1.64866e+06	1.92835e+06	2.27532e+06	1.90978e+06	1.95308e+06	1.82052e+06	-
Wcdp011133	Linolenyl Alcohol	Others	Others	C18H32O	265.25	69.07	264.245	[M+H]+	1	506-44-5	-	34294.7	24072.5	20839.5	29203	14374.7	28873.6	22557.5	18142.6	36921.3	14256.5	29484.4	17986.8	23091	26887	28915.2	-
Lcfp224172	Dipropyleneglycoldibenzoate	Others	Others	C20H22O5	343.15	163.08	342.147	[M+H]+	1	20109-39-1	-	2.6682e+06	2.66299e+06	2.4984e+06	2.57093e+06	2.609e+06	2.66738e+06	2.90855e+06	2.88971e+06	2.6623e+06	2.72309e+06	2.52469e+06	2.55332e+06	2.90804e+06	2.68093e+06	2.68468e+06	-
Zasp001145	4-Aminophenol*	Alkaloids	Phenolamine	C6H7NO	110.059	65.0387	109.053	[M+H]+	3	123-30-8	C02372	506272	400843	456802	293504	412739	429909	1.08502e+06	694700	611549	620546	638284	513910	713431	689844	566238	-
Walp007137	2-AminoicoSane-1,6,18,19,20-pentaol	Lipids	Sphingolipids	C20H43NO5	378.32	286.28	377.314	[M+H]+	1	-	-	48254.2	41302.3	26364.9	44377.8	68682.3	58538.6	30664.3	32497.3	46625.8	56533.5	65025.5	49883.8	53093.1	53622.7	44262.6	-
Labp005299	Malonyl myrsinionoside A*	Terpenoids	Sesquiterpenoids	C22H34O10	459.22	211.17	458.215	[M+H]+	3	-	-	578308	414863	704045	575554	688694	1.04601e+06	3.39522e+06	2.93741e+06	3.17211e+06	2.87558e+06	2.0804e+06	2.19823e+06	1.77623e+06	1.84707e+06	1.85862e+06	-
Hmgp003540	Tricin-4'-O-(β-guaiacylglycerol)ether-7-O-(6''-malonyl)glucoside*	Flavonoids	Flavones	C36H38O19	775.21	331.08	774.201	[M+H]+	1	-	-	1.28553e+07	1.09823e+07	1.11875e+07	1.39345e+07	1.1533e+07	1.24315e+07	1.26534e+07	1.5993e+07	1.48821e+07	1.40856e+07	1.55634e+07	1.68459e+07	1.6065e+07	1.39194e+07	1.44834e+07	-
Lacp005602	Blumenol C malonyl Glucoside*	Terpenoids	Sesquiterpenoids	C22H34O10	459.22	211.17	458.215	[M+H]+	3	-	-	578308	414863	704045	575554	688694	1.04601e+06	3.39522e+06	2.93741e+06	3.17211e+06	2.87558e+06	2.0804e+06	2.19823e+06	1.77623e+06	1.84707e+06	1.85862e+06	-
Latp005192	Ligupleurol	Terpenoids	Sesquiterpenoids	C13H18O2	207.14	149.1	206.13	[M+H]+	3	-	-	139334	104402	114469	97195.8	117739	68631.1	67477.9	83621.9	104445	54473.7	33913.9	89737.6	137510	135905	56759.7	-
Zbsp005623	Tricin-4'-O-(β-guaiacylglycerol)ether-5-O-(6''-malonyl)glucoside*	Flavonoids	Flavones	C36H38O19	775.21	331.08	774.201	[M+H]+	1	-	-	1.28553e+07	1.09823e+07	1.11875e+07	1.39345e+07	1.1533e+07	1.24315e+07	1.26534e+07	1.5993e+07	1.48821e+07	1.40856e+07	1.55634e+07	1.68459e+07	1.6065e+07	1.39194e+07	1.44834e+07	-
Wasdp02871	Derhamnosylapimaysin 8-C-arabinoside	Flavonoids	Flavones	C26H26O13	547.15	397.09	546.137	[M+H]+	1	-	-	4.4505e+06	4.13659e+06	4.01726e+06	5.56342e+06	4.82021e+06	5.17655e+06	3.68705e+06	3.86935e+06	3.34832e+06	5.01781e+06	4.85469e+06	2.99049e+06	4.72512e+06	4.28289e+06	4.7275e+06	-
Lskp211392	Libocedrine B	Terpenoids	Sesquiterpenoids	C15H22O	219.17	145.1	218.167	[M+H]+	3	-	-	788914	573059	655196	871998	643224	817710	485180	664953	605004	534693	681686	655776	742519	691906	629112	-
MW0145709	Asn-Cys-Ala	Amino acids and derivatives	Amino acids and derivatives	C10H18N4O5S1	307.1	127.04	306.1	[M+H]+	3	-	-	298746	168223	184890	254562	211195	313283	196880	267210	162036	191583	192579	192765	268505	235722	180576	-
Hasp010605	MG(18:3(9Z,12Z,15Z)/0:0/0:0)	Lipids	Glycerol ester	C21H36O4	353.27	261.22	352.261	[M+H]+	1	129828-41-7	-	1.46766e+07	1.57125e+07	1.19808e+07	1.52153e+07	1.64013e+07	1.41751e+07	8.53237e+06	6.66343e+06	4.4818e+06	6.82625e+06	6.10727e+06	7.91598e+06	1.35799e+07	1.04749e+07	1.24515e+07	-
Lazp008807	(25S)-5β-Furost-1β,2β,3β,4β,5β,22α,26-heptaol-26-O-β-D-glucoside	Steroids	Steroidal saponins	C33H56O13	661.38	337.27	660.372	[M+H]+	3	-	-	219980	194966	192516	122690	117017	79837.9	568561	355085	269818	164214	173649	181538	284689	262279	246929	-
pmb0881	LysoPE 18:2	Lipids	LPE	C23H44NO7P	478.29	337.27	477.286	[M+H]+	2	-	-	1.82103e+06	1.24714e+06	1.71227e+06	886735	848266	795927	3.0588e+06	2.13581e+06	1.45582e+06	948577	736069	566375	1.57422e+06	1.41125e+06	1.36914e+06	-
mws4108	1-Methoxyphaseollin	Flavonoids	Isoflavones	C21H20O5	353.14	189.09	352.131	[M+H]+	3	157226-48-7	-	186419	228147	189509	230377	198407	188707	112126	83496.7	62099.4	79806.7	92429.9	109886	205979	161680	110480	-
Zbsp005652	Tricin-4'-O-syringylglyceryl ether-5-O-glucoside*	Flavonoids	Flavones	C34H38O17	719.21	331.08	718.211	[M+H]+	1	-	-	177208	137121	165491	208831	173948	200692	232272	328156	299895	241953	224440	329983	213866	313132	205441	-
Zbsp005819	Tricin-4'-O-syringylglyceryl ether-7-O-glucoside*	Flavonoids	Flavones	C34H38O17	719.21	331.08	718.211	[M+H]+	1	-	-	177208	137121	165491	208831	173948	200692	232272	328156	299895	241953	224440	329983	213866	313132	205441	-
Lmcp002302	N6-(2-Hydroxyethyl)adenosine*	Nucleotides and derivatives	Nucleotides and derivatives	C12H17N5O5	312.13	180.09	311.123	[M+H]+	1	4338-48-1	-	719896	458935	502538	737765	635095	677767	305556	376682	399063	165968	117642	221932	458317	351897	434647	-
Hmtp001106	Aquilegiolide	Others	Ketone compounds	C8H8O3	153.05	77.04	152.047	[M+H]+	3	94481-79-5	-	279101	155335	239882	199575	214841	248333	184645	197110	144568	67243	150004	152770	208324	195083	163183	-
Lhmp122021	3-O-caffeioyl feruloyl quinic acid	Others	Others	C26H26O12	531.15	177.05	530.142	[M+H]+	3	-	-	3.06542e+06	1.97259e+06	2.90113e+06	4.45418e+06	2.3792e+06	3.52115e+06	2.55417e+06	2.80701e+06	2.75023e+06	3.31598e+06	2.94311e+06	3.31562e+06	3.61736e+06	2.43625e+06	2.58583e+06	-
Lhcp090202	3-(Acetyloxy)-13,15-dihydroxyoleanan-12-one (Rubiprasin A)	Terpenoids	Triterpene	C32H52O5	517.39	425.34	516.381	[M+H]+	3	-	-	197037	189570	170888	159773	151096	141198	107851	95611.3	116619	107033	105701	108718	134966	139097	139889	-
Lmgp002452	2-Glucosyloxy-(4-hydroxyphenyl)acetic acid (Dhurrin acid)	Phenolic acids	Phenolic acids	C14H18O9	331.1	132.04	330.095	[M+H]+	3	-	-	5.2253e+06	5.47874e+06	5.4148e+06	3.26356e+06	1.81585e+06	2.19414e+06	2.24993e+06	1.98599e+06	1.95118e+06	980107	782179	1.02383e+06	3.16964e+06	3.03265e+06	2.72959e+06	-
Zbqp001888	6-ethyl-2,3,8-trihydroxy-5-oxooctyl 2-amino-3-(4H-imidazol-4-yl)propanoate	Amino acids and derivatives	Amino acids and derivatives	C16H27N3O6	358.2	110.07	357.19	[M+H]+	3	-	-	157032	238529	224085	570912	412768	504900	202187	285387	242465	376059	209651	230230	211188	250510	220523	-
Wcfp002357	N6-Threonylcarbamoyladenosine	Nucleotides and derivatives	Nucleotides and derivatives	C15H20N6O8	413.14	162.04	412.134	[M+H]+	3	24719-82-2	-	168153	192691	165466	228497	190815	281711	324473	280163	329161	389449	320971	314588	354815	369181	299534	-
MW0153484	Met-Ala-Glu	Amino acids and derivatives	Amino acids and derivatives	C13H23N3O6S1	350.14	171.06	349.131	[M+H]+	3	-	-	395884	401152	290771	644857	294546	400887	178002	271947	275840	228140	198387	217268	368006	228526	242873	-
Wcop008363	Tricalysione A	Terpenoids	Ditepenoids	C18H26O3	291.19	207.14	290.188	[M+H]+	3	-	-	807352	1.10091e+06	582259	866522	517893	720190	330712	253208	340925	361846	318446	338388	570314	580899	532646	-
MWS20172	5-Hydroxymethylfurfural	Others	Aldehyde compounds	C6H6O3	127.04	53.04	126.032	[M+H]+	3	67-47-0	C11101	224875	234629	219617	215807	192643	194407	157299	219243	134469	77699.4	96681.5	117080	111794	180426	123010	-
pme2776	2'-Deoxyinosine	Nucleotides and derivatives	Nucleotides and derivatives	C10H12N4O4	253.09	137.05	252.086	[M+H]+	3	890-38-0	C05512	377863	258491	383079	785054	307589	452280	191423	139740	206935	290095	287231	283052	310524	354437	307204	ko00230,ko01100,ko01232,ko02010
pme3961	2'-Deoxyadenosine*	Nucleotides and derivatives	Nucleotides and derivatives	C10H13N5O3	252.11	136.06	251.102	[M+H]+	1	958-09-8	C00559	5.16059e+06	5.15462e+06	4.00152e+06	9.92369e+06	4.61423e+06	6.9605e+06	2.34307e+06	1.97252e+06	2.33762e+06	3.70756e+06	4.05661e+06	4.59044e+06	4.80578e+06	3.92947e+06	2.98918e+06	ko00230,ko01100,ko01232,ko02010
Lcfp121212	o-aminobenzylbeta-D-glucopyranoside	Alkaloids	Alkaloids	C13H19NO6	286.13	106.07	285.121	[M+H]+	1	-	-	3.10803e+06	2.64051e+06	3.12558e+06	5.87621e+06	4.86353e+06	4.93194e+06	1.4154e+06	1.9138e+06	1.93051e+06	2.31417e+06	2.41785e+06	2.07698e+06	2.83806e+06	2.70811e+06	2.56564e+06	-
MWSslk102	6-Chloropurine	Nucleotides and derivatives	Nucleotides and derivatives	C5H3ClN4	155.01	119.04	154.005	[M+H]+	3	87-42-3	-	1.54421e+06	1.60754e+06	1.61537e+06	1.90058e+06	1.60606e+06	1.66147e+06	1.68158e+06	1.33808e+06	1.52619e+06	1.54856e+06	1.7661e+06	1.52245e+06	1.37717e+06	1.64579e+06	1.67009e+06	-
mws0520	N-Acetyl-L-tyrosine	Amino acids and derivatives	Amino acids and derivatives	C11H13NO4	224.09	136.08	223.084	[M+H]+	3	537-55-3	-	153989	121900	111367	114640	161608	125966	217600	169556	186293	143919	170773	154932	203265	129356	150355	-
Zmcp102204	Senkyunolide Q*	Others	Lactones	C16H22O4	279.16	149.024	278.152	[M+H]+	1	-	-	1.65409e+07	1.68809e+07	1.5694e+07	2.05775e+07	1.68887e+07	1.91861e+07	1.76848e+07	1.92886e+07	1.88651e+07	1.80632e+07	1.68395e+07	1.66874e+07	1.99984e+07	1.69863e+07	1.64753e+07	-
Zmcp102203	Senkyunolide M*	Others	Lactones	C16H22O4	279.16	149.024	278.152	[M+H]+	1	146986-60-9	-	1.65409e+07	1.68809e+07	1.5694e+07	2.05775e+07	1.68887e+07	1.91861e+07	1.76848e+07	1.92886e+07	1.88651e+07	1.80632e+07	1.68395e+07	1.66874e+07	1.99984e+07	1.69863e+07	1.64753e+07	-
pmp000013	Eupatilin-7-O-glucoside	Flavonoids	Flavones	C24H26O12	507.15	345.09	506.142	[M+H]+	1	-	-	124022	79772.5	99945.5	102981	159341	122976	261486	268140	225975	192981	308103	261190	204501	222109	177808	-
pmb0885	4-Oxo-9Z,11Z,13E,15E-Octadecatetraenoic Acid	Lipids	Free fatty acids	C18H26O3	291.2	191.11	290.188	[M+H]+	3	-	-	280737	284082	252837	340714	217889	283039	197568	195192	267357	222469	249066	214295	294389	272281	286442	-
Zasp102439	m-Aminophenylacetylene	Alkaloids	Alkaloids	C8H7N	118.06	91.05	117.058	[M+H]+	3	54060-30-9	-	1.56295e+07	1.17839e+07	1.33915e+07	1.61035e+07	1.44367e+07	1.58616e+07	3.72487e+07	3.40831e+07	3.38713e+07	3.79106e+07	3.12959e+07	3.14014e+07	2.81857e+07	2.5953e+07	2.3849e+07	-
pmb0818	Methoxyindoleacetic acid	Alkaloids	Plumerane	C11H11NO3	206.08	145.05	205.074	[M+H]+	3	3471-31-6	C05660	8.25007e+06	6.31703e+06	6.78269e+06	8.23428e+06	8.11543e+06	8.28035e+06	1.99644e+07	1.98947e+07	2.03774e+07	2.22181e+07	1.82399e+07	1.85868e+07	1.45331e+07	1.32446e+07	1.36055e+07	ko00380
Wbmp002177	6,7-dimethoxy-1-methylisoquinoline	Alkaloids	Alkaloids	C12H13NO2	204.1	188.07	203.095	[M+H]+	3	4594-02-9	-	1.86771e+06	1.18915e+06	1.53817e+06	1.60443e+06	1.6773e+06	1.4038e+06	4.81956e+06	3.66925e+06	4.30425e+06	4.37685e+06	3.00805e+06	3.72009e+06	3.74861e+06	2.87572e+06	2.54529e+06	-
Wcjp002598	8-hydroxyquinoline	Alkaloids	Quinoline alkaloids	C9H7NO	146.06	91.05	145.053	[M+H]+	1	148-24-3	C19434	2.6612e+07	2.20542e+07	2.67622e+07	3.29796e+07	2.84603e+07	2.98333e+07	7.09197e+07	6.735e+07	7.31324e+07	7.56122e+07	6.19219e+07	5.93234e+07	4.95284e+07	4.88172e+07	4.73402e+07	-
pme2244	3-Indolepropionic acid	Alkaloids	Plumerane	C11H11NO2	190.09	118.07	189.079	[M+H]+	3	830-96-6	C22236	1.14157e+06	917631	1.00146e+06	1.28236e+06	1.20605e+06	1.06649e+06	2.83974e+06	2.71384e+06	2.92318e+06	3.0363e+06	2.49447e+06	2.42483e+06	1.92299e+06	1.81376e+06	1.75356e+06	-
pmb0764	4-Methyl-5-thiazoleethanol	Others	Others	C6H9NOS	144.05	113.03	143.041	[M+H]+	3	137-00-8	C04294	114900	113337	130763	223365	169777	158969	168486	178368	139717	198815	174114	183019	160082	196056	156392	ko00730,ko01100,ko01240
MWS201447	Phe-Ala	Amino acids and derivatives	Amino acids and derivatives	C12H16N2O3	237.12	120.09	236.116	[M+H]+	3	3918-87-4	-	137365	101180	130900	162782	130977	185069	165676	149307	118797	196637	100369	102796	121935	98847.5	163629	-
Lmyp001815	2,4-Dihydroxy-1,4-benzoxazin-3(4H)-one glucoside (DIBOA glucose)	Alkaloids	Alkaloids	C14H17NO9	344.1	136.04	343.09	[M+H]+	1	155835-54-4	C15772	1.84101e+06	1.18236e+06	1.9176e+06	1.44635e+06	1.81368e+06	1.86063e+06	2.09666e+06	2.45602e+06	2.27691e+06	1.638e+06	1.83642e+06	1.69722e+06	2.44541e+06	1.80814e+06	2.04996e+06	ko00402,ko00999,ko01100,ko01110
Wagp006039	2-Hexylphosphoric Acid	Others	Others	C6H15O4P	183.08	98.98	182.071	[M+H]+	3	-	-	628502	427041	943405	124002	122198	130054	428106	357484	323107	90734.7	90927.7	122834	379059	313891	352494	-
MWSmce056	DL-Tryptophan	Amino acids and derivatives	Amino acids and derivatives	C11H12N2O2	205.09	146.06	204.09	[M+H]+	1	54-12-6	C00806	4.31491e+06	3.31814e+06	3.88709e+06	5.04043e+06	4.29498e+06	4.92543e+06	1.2982e+07	1.07509e+07	1.20049e+07	1.17633e+07	9.94784e+06	1.0643e+07	8.25442e+06	7.1754e+06	7.93616e+06	-
Wcdp001953	2-methyl-1-nitronaphthalene	Others	Others	C11H9NO2	188.07	118.07	187.063	[M+H]+	1	881-03-8	-	2.22122e+06	1.53473e+06	1.84858e+06	2.64546e+06	2.22537e+06	2.45018e+06	6.33302e+06	5.78986e+06	6.17471e+06	5.95827e+06	5.33725e+06	5.60903e+06	4.65981e+06	4.2929e+06	4.3057e+06	-
Lahp002608	3,5-Dihydro-2H-Furo[3,2-C]Quinolin-4-One*	Alkaloids	Quinoline alkaloids	C11H9NO2	188.07	118.066	187.063	[M+H]+	1	-	-	2.22124e+06	1.84286e+06	2.37337e+06	2.76591e+06	2.65452e+06	2.62948e+06	6.9068e+06	6.69077e+06	6.79859e+06	7.09303e+06	5.84116e+06	5.8987e+06	5.20694e+06	4.09644e+06	4.35043e+06	-
Hmmp001310	3-Indoleacrylic acid*	Alkaloids	Plumerane	C11H9NO2	188.071	118.065	187.063	[M+H]+	1	1204-06-4	C21283	2.22124e+06	1.84286e+06	2.37337e+06	2.76591e+06	2.65452e+06	2.62948e+06	6.9068e+06	6.69077e+06	6.79859e+06	7.09303e+06	5.84116e+06	5.8987e+06	5.20694e+06	4.31994e+06	4.35043e+06	-
Zazp002547	cyclo-(Gly-Phe)	Amino acids and derivatives	Amino acids and derivatives	C11H12N2O2	205.1	146.06	204.09	[M+H]+	1	10125-07-2	-	4.76251e+06	3.87499e+06	4.44582e+06	5.25987e+06	4.61456e+06	5.32212e+06	1.37981e+07	1.22342e+07	1.22216e+07	1.43151e+07	1.0812e+07	1.11174e+07	9.39568e+06	7.647e+06	8.74964e+06	-
Lahp001956	Pyran[3,4-b]indole-2-ketone	Alkaloids	Plumerane	C11H9O2N	188.071	118.066	187.063	[M+H]+	3	-	-	2.22124e+06	1.84286e+06	2.37337e+06	2.76591e+06	2.65452e+06	2.62948e+06	6.9068e+06	6.69077e+06	6.79859e+06	7.09303e+06	5.84116e+06	5.8987e+06	5.20694e+06	4.09644e+06	4.35043e+06	-
Hmgp002327	3-amino-2-naphthoic acid*	Alkaloids	Alkaloids	C11H9NO2	188.07	118.06	187.063	[M+H]+	1	-	-	2.22122e+06	1.53473e+06	1.84858e+06	2.64546e+06	2.22537e+06	2.45018e+06	6.33302e+06	5.78986e+06	6.17471e+06	5.95827e+06	5.33725e+06	5.60903e+06	4.65981e+06	4.2929e+06	4.3057e+06	-
Smcp001137	naphthisoxazol A*	Alkaloids	Alkaloids	C11H9NO2	188.07	118.06	187.063	[M+H]+	1	-	-	2.22124e+06	1.84286e+06	2.37337e+06	2.76591e+06	2.65452e+06	2.62948e+06	6.9068e+06	6.69077e+06	6.79859e+06	7.09303e+06	5.84116e+06	5.8987e+06	5.20694e+06	4.31994e+06	4.35043e+06	-
pmb1096	Indole	Alkaloids	Plumerane	C8H7N	118.07	91.05	117.058	[M+H]+	1	120-72-9	C00463	1.47114e+07	1.07088e+07	1.19162e+07	1.59225e+07	1.33037e+07	1.48783e+07	3.26303e+07	3.3151e+07	3.71959e+07	3.82617e+07	3.22323e+07	3.02114e+07	2.52446e+07	2.44363e+07	2.27563e+07	ko00380,ko00400,ko00402,ko00999,ko01100,ko01110
Wbmp002283	Α-hydroxyquinoline	Alkaloids	Alkaloids	C9H7NO	146.06	118.06	145.053	[M+H]+	1	-	-	1.9462e+07	1.66059e+07	1.62024e+07	2.15871e+07	1.93746e+07	2.10059e+07	5.112e+07	4.35496e+07	5.09176e+07	5.26939e+07	4.31855e+07	4.11916e+07	3.67958e+07	3.36817e+07	3.06775e+07	-
MWSmce709	Isoquinoline	Alkaloids	Isoquinoline alkaloids	C9H7N	130.06	103.05	129.058	[M+H]+	2	119-65-3	C06323	2.36391e+06	2.02259e+06	2.27408e+06	2.27396e+06	2.29932e+06	2.35628e+06	6.42977e+06	5.65997e+06	6.3472e+06	6.21573e+06	4.97459e+06	5.41242e+06	3.80617e+06	3.8775e+06	4.13204e+06	-
pmb0492	N',N'',N'''-p-Coumaroyl-cinnamoyl-caffeoyl spermidine	Alkaloids	Phenolamine	C34H37N3O6	584.28	325	583.268	[M+H]+	3	-	-	363076	269397	263778	101603	103904	116891	121076	70281.9	142149	31962.6	66478.1	52377.8	178266	130403	163888	-
Wahlp02551	N-Acetylindole-3-carboxaldehyde*	Alkaloids	Plumerane	C11H9NO2	188.07	118.07	187.063	[M+H]+	1	22948-94-3	-	2.22124e+06	1.84286e+06	2.37337e+06	2.76591e+06	2.65452e+06	2.62948e+06	6.9068e+06	6.69077e+06	6.79859e+06	7.09303e+06	5.84116e+06	5.8987e+06	5.20694e+06	4.31994e+06	4.35043e+06	-
MWSslk075	4'-Hydroxychalcone	Flavonoids	Chalcones	C15H12O2	225.09	131.05	224.084	[M+H]+	3	2657-25-2	C14232	91018.3	112377	41857.4	188381	28158.9	45986.9	16248	6773.88	14994.3	8204.89	8322.25	32514.2	53982.2	46759.2	45459	-
Zmgp004297	7-(4-Hydroxyphenyl)-1-phenyl-4-hepten-3-one	Others	Ketone compounds	C19H20O2	281.15	107.05	280.146	[M+H]+	3	100667-52-5	-	510102	544127	504467	579171	601277	828829	641205	558853	1.1067e+06	862970	498140	458147	360304	337436	326232	-
Lmhp009187	LysoPE 15:0*	Lipids	LPE	C20H42NO7P	440.28	299.26	439.27	[M+H]+	1	-	-	39457.1	28619.4	41238.8	18355.1	35300.2	24411.6	90562.2	97699.6	92330.3	71218.6	35311.1	36351.8	67483.7	59495.4	67919.9	-
Lmhp007840	LysoPC 19:2	Lipids	LPC	C27H52NO7P	534.36	184.07	533.348	[M+H]+	3	-	-	7.9266e+06	8.31991e+06	3.09554e+06	8.29262e+06	1.9536e+06	2.88825e+06	2.05909e+06	678549	1.56913e+06	636616	661636	966714	3.04987e+06	2.96987e+06	2.99719e+06	-
Wacyp11527	Tributyl acetylcitrate	Others	Others	C20H34O8	403.23	129.02	402.225	[M+H]+	1	77-90-7	-	4.23227e+06	3.9281e+06	4.03794e+06	4.16476e+06	4.60548e+06	4.67499e+06	4.58155e+06	4.33493e+06	4.51031e+06	4.67091e+06	4.21278e+06	4.20829e+06	5.03553e+06	4.63807e+06	4.02179e+06	-
Lazn006152	Isoshonanin	Lignans and Coumarins	Lignans	C20H22O5	343.15	105.03	342.147	[M+H]+	3	-	-	2.23222e+06	2.19509e+06	1.99149e+06	2.21044e+06	2.12635e+06	2.33778e+06	2.23147e+06	2.38093e+06	2.32539e+06	2.20956e+06	2.21545e+06	2.05317e+06	2.44256e+06	2.24838e+06	2.18391e+06	-
Latp004059	4-(Trans)-acetul-3,6,8-trihydroxy-3-methyl-dihydronapht halenone	Others	Chromone	C13H14O5	251.092	233.08	250.084	[M+H]+	3	-	-	46274.2	40698	26705.3	38617	53467.4	46506	32001.7	100189	57895.4	62585.9	55578.7	81990.7	80804.6	39046.2	84903.7	-
pmd0146	LysoPC 20:2(2n isomer)	Lipids	LPC	C28H54NO7P	548.37	184.07	547.364	[M+H]+	3	-	-	177980	87820.9	164226	107461	107627	87821.5	285406	200539	141933	94266.5	53520.1	65266.9	177180	140179	154182	-
WaYp007695	2-Aminooctadecane-1,16,18,18-tetraol	Lipids	Sphingolipids	C18H39NO4	334.3	242.25	333.288	[M+H]+	2	-	-	298346	247808	234785	457104	407765	253905	205776	257249	291364	417791	346507	367073	322281	312907	383428	-
mws0126	LysoPC 18:0	Lipids	LPC	C26H54NO7P	524.37	184.07	523.364	[M+H]+	1	19420-57-6	-	422040	350631	346548	191891	233518	290008	404521	402684	376271	244217	164563	175557	329727	329354	274514	-
Qmzp101807	Avicennol*	Lignans and Coumarins	Coumarins	C20H22O5	343.155	163.075	342.147	[M+H]+	1	56110-68-0	-	1.99882e+06	2.58725e+06	1.88761e+06	2.57057e+06	2.50502e+06	2.74373e+06	2.83471e+06	2.08537e+06	2.82829e+06	2.76551e+06	2.02919e+06	2.48812e+06	2.25771e+06	2.78356e+06	2.48898e+06	-
Zbnp004170	Eriodictyol-3'-O-glucoside*	Flavonoids	Flavanones	C21H22O11	451.12	289.07	450.116	[M+H]+	3	-	-	93255.7	64970.3	42766.9	106951	137235	145112	76571.8	71605.4	73018	153309	149495	87049.9	163685	87567.2	134953	-
Zbkp004942	Dodecanamide	Alkaloids	Alkaloids	C12H25NO	200.2	88.07	199.194	[M+H]+	1	-	C13831	119733	80033.1	135791	176229	103995	137484	137212	121827	148737	100807	128501	79969.6	102904	103078	87503.4	-
Lmhp009890	LysoPC 20:3	Lipids	LPC	C28H52NO7P	546.36	184.07	545.348	[M+H]+	1	1199257-41-4	-	145347	139791	118338	98755.3	99027.5	149698	279787	311019	188637	163546	104070	73531.6	191055	134530	189322	-
Wcgp010223	3-(Cyclohexen-1-yl)-2-hydroxy-4a,5-dimethyl-2,3,4,5,6,7,8,8a-octahydronaphthalen-1-one	Others	Others	C18H28O2	277.22	93.07	276.209	[M+H]+	3	-	-	4.61438e+06	8.06272e+06	5.77789e+06	5.64605e+06	4.45633e+06	5.27153e+06	1.65842e+06	756526	836962	993535	1.15595e+06	2.46641e+06	3.89755e+06	4.27405e+06	4.00779e+06	-
Yalp008047	Methyl 12-phenyldodecanoate*	Lipids	Free fatty acids	C19H30O2	291.23	93.07	290.225	[M+H]+	1	38795-65-2	-	294343	591677	453785	472896	450673	419853	297065	121000	151247	232781	233708	307628	413779	376956	341857	-
Qmxp101615	Ent-3β-Acetoxyisopimar-15-8β-ol	Terpenoids	Ditepenoids	C22H36O3	349.27	179.14	348.266	[M+H]+	1	-	-	249318	515103	590496	1.32885e+06	992006	2.0205e+06	253701	140228	213990	1.02916e+06	1.17041e+06	1.54032e+06	620467	719176	586919	-
Wacyp08016	2,5,8-trimethyldeca-2,4,7-triene-1,10-diol	Terpenoids	Monoterpenoids	C13H22O2	228.2	95.09	210.162	[M+NH4]+	1	-	-	2.33873e+06	2.20621e+06	2.35676e+06	2.20674e+06	2.22549e+06	2.36604e+06	2.97304e+06	2.71673e+06	3.30756e+06	2.54551e+06	2.15482e+06	2.44217e+06	2.82421e+06	2.4788e+06	2.37408e+06	-
pmp000003	Nepetin (5,7,3',4'-Tetrahydroxy-6-methoxyflavone)*	Flavonoids	Flavones	C16H12O7	317.07	302.04	316.058	[M+H]+	3	520-11-6	-	95107.3	63591	55258.9	92772.9	95293.4	82068.4	28009	21412.5	29272.5	44853.9	70697.2	64027.5	62649.3	82169.4	62440.1	-
Wbtp006564	4,8,10-trihydroxy-2-methoxy-1h,2h-furo[3,2-a]xanthen-11-one*	Flavonoids	Other Flavonoids	C16H12O7	317.07	302.04	316.058	[M+H]+	3	-	-	95107.3	63591	55258.9	92772.9	95293.4	82068.4	28009	21412.5	29272.5	44853.9	45720.9	64027.5	62649.3	82169.4	62440.1	-
MWS20185	[6]-Gingerol	Others	Ketone compounds	C17H26O4	295.19	137.06	294.183	[M+H]+	3	23513-14-6	C10462	82804.4	99502.8	123578	34555.3	25040.7	59197.5	150292	88167.5	77476.6	44428.7	42976	47542.6	83512.4	79647	76070	ko00945,ko01110
Lmrj001698	L-Seryl-L-Isoleucine	Amino acids and derivatives	Amino acids and derivatives	C9H18N2O4	219.13	60.04	218.127	[M+H]+	3	91086-51-0	-	181530	96849	101837	76974.8	78277.8	77545.9	154232	116628	67554.3	59150.5	91343.6	69219.6	81713.3	114616	77525.9	-
WaYp007721	2-Aminohexadecane-1,16,16-triol	Lipids	Sphingolipids	C16H35NO3	290.27	242.25	289.262	[M+H]+	1	-	-	530885	452595	1.36848e+06	712318	780982	532535	424203	459492	423912	647166	525022	605239	635285	594001	518208	-
Lmhp009384	1-Linoleoylglycerol-2,3-di-O-glucoside*	Lipids	Glycerol ester	C33H58O14	679.39	263.24	678.383	[M+H]+	1	-	-	569598	629844	665248	346007	411449	252540	1.56998e+06	1.08524e+06	694568	546642	522966	488141	895358	774456	617052	-
Hmcp009963	Candicine	Alkaloids	Alkaloids	C11H18NO+	180.14	123.07	180.138	[M]+	1	6656-13-9	C10575	127576	138376	142780	441719	276922	279315	205450	343720	375601	254809	199937	117119	150835	164794	163234	-
MW0151413	Ile-Glu-Gln	Amino acids and derivatives	Amino acids and derivatives	C16H28N4O7	389.2	177.05	388.196	[M+H]+	3	-	-	438732	381895	453810	438357	384065	388084	266052	328310	338866	313362	289052	368118	557088	271918	369937	-
pmd0130	LysoPC 14:0	Lipids	LPC	C22H46NO7P	468.31	184.07	467.301	[M+H]+	1	20559-16-4	-	392435	220864	301655	133680	124661	161023	354052	455751	350415	155121	112201	93962.3	286587	262701	219933	-
Lskp211409	Ergosta-5,24(28)-diene-3,20,26-triol (Podecdysone C)	Steroids	Steroid	C27H44O8	497.31	335.26	496.304	[M+H]+	3	19458-46-9	C16500	5.73109e+06	6.80636e+06	5.98505e+06	6.63521e+06	6.06892e+06	5.05989e+06	3.11688e+06	2.05192e+06	1.51921e+06	2.29764e+06	2.05764e+06	2.20068e+06	4.53437e+06	5.00014e+06	4.51745e+06	-
Walbp06501	C16 phytosphingosine	Lipids	Sphingolipids	C16H35NO3	290.27	242.25	289.262	[M+H]+	1	-	-	552554	482827	1.34202e+06	798669	705853	546026	398021	414261	460012	591060	577839	565132	682178	576168	549568	-
FQtp008495	13-Hydroxygermacrone*	Terpenoids	Sesquiterpenoids	C15H22O2	235.17	179.11	234.162	[M+H]+	1	-	C17491	623761	587265	655228	601109	565820	678446	666126	691782	664292	663507	633079	616903	806209	648131	633893	-
pmp001235	Cnidilide*	Others	Lactones	C12H18O2	195.14	79.05	194.131	[M+H]+	2	-	C16937	79359.9	73888.6	82263.3	78436.9	100140	121866	107331	140670	118716	108975	112363	90730.5	118161	79587.1	105970	-
pmb0889	Punicic acid (9Z,11E,13Z-octadecatrienoic acid)	Lipids	Free fatty acids	C18H30O2	279.23	95.09	278.225	[M+H]+	3	544-72-9	C08364	995475	1.64233e+06	942372	829437	538861	685164	811479	295944	371752	302194	233111	365057	648906	638733	577043	-
Walbp09179	Myristamide	Lipids	Free fatty acids	C14H29NO	228.23	57.07	227.225	[M+H]+	2	638-58-4	-	12275.6	7556.69	19511	14150.6	8650.52	19416.5	21779.1	18585.2	26451.3	12103.9	14686	13411.7	11100.5	14352.5	6978.82	-
pmf0395	Oleic acid	Lipids	Free fatty acids	C18H34O2	283.26	121.1	282.256	[M+H]+	3	112-80-1	C00712	118183	58306.7	44952.7	90191.5	45750.2	75819.7	51772.5	55711	115039	30982	92867.5	55206.1	67289.7	64999.8	80757.3	ko00061,ko00073,ko01040
pmp001111	Violanthin	Flavonoids	Flavones	C27H30O14	579.17	525.14	578.164	[M+H]+	3	40581-17-7	C10196	99591.3	159344	239143	237494	204942	127004	157019	152988	137679	217478	168166	99910.8	171199	184940	221463	-
Lmqp003432	6,9-Dihydroxy-7-megastigmen-3-one	Terpenoids	Sesquiterpenoids	C13H22O3	227.16	121.1	226.157	[M+H]+	3	-	-	220245	192130	201382	335546	154533	204281	208833	194309	204192	244327	230197	229577	265146	184596	194191	-
Latp002963	5-Acetonyl-6-glucosyl-7-hydroxy-2,6-methylchromone	Others	Chromone	C19H22O10	411.13	249.08	410.121	[M+H]+	3	-	-	303570	435395	387558	434179	403202	426991	684645	726319	698565	536157	669092	528154	700590	672592	464313	-
Zmjp004795	5,6,7-Trihydroxy-8-methoxyflavone*	Flavonoids	Flavones	C16H12O6	301.07	286.05	300.063	[M+H]+	1	-	-	629387	725376	536174	800754	727508	686558	266828	230777	218906	571973	572317	705305	554388	537934	580233	-
MWSHY0069	Hispidulin (5,7,4'-Trihydroxy-6-methoxyflavone)*	Flavonoids	Flavones	C16H12O6	301.07	286.049	300.063	[M+H]+	1	1447-88-7	C10058	629387	725376	536174	800754	727508	686558	266828	230777	218906	571973	572317	705305	554388	537934	580233	-
MWS20189	Tectorigenin*	Flavonoids	Isoflavones	C16H12O6	301.071	286.046	300.063	[M+H]+	1	548-77-6	C10534	629387	725376	536174	800754	727508	686558	266828	230777	218906	571973	572317	705305	554388	537934	580233	-
pme1261	D-Panthenol	Others	Vitamin	C9H19NO4	206.14	76.08	205.131	[M+H]+	3	81-13-0	C05944	16768.7	136517	70270.1	38774.5	64717.6	69945.7	52669.4	54528.4	62606.8	21549.8	34820.9	27616.5	35645.2	28429.2	47059.7	ko00770
Yalp011808	Thapsakon B*	Alkaloids	Alkaloids	C35H36N2O9	629.25	569.24	628.242	[M+H]+	3	-	-	137539	191620	164669	952108	176689	194450	37161	16789.9	33991.8	50137.3	103687	116440	105800	100345	114974	-
MWSHY0009	Diosmetin (5,7,3'-Trihydroxy-4'-methoxyflavone)*	Flavonoids	Flavones	C16H12O6	301.071	286.048	300.063	[M+H]+	1	520-34-3	C10038	674692	718180	517738	763199	681698	748155	272107	224313	206954	532420	516228	670512	603806	572718	513003	-
Wagp001323	4-[2-(1-methylethyl)aminoethyl]phenol	Alkaloids	Quinoline alkaloids	C11H17NO	180.137	121.065	179.131	[M+H]+	3	-	-	118019	108538	70883.8	94256.8	88461.6	50806.8	129640	102977	138199	96640.4	122087	103781	92988.2	68759.6	118370	-
Lskp211268	3-Ethyl-7-hydroxyphthalide	Others	Others	C10H10O3	179.07	119.05	178.063	[M+H]+	3	-	-	559141	305383	508312	689823	870884	705608	357196	353053	411903	857444	888274	1.01966e+06	588333	597487	506852	-
pmp001232	Neoligustilide	Others	Lactones	C12H14O2	191.107	135.08	190.099	[M+H]+	3	-	-	80902.5	97876.4	96075.5	72158.8	73809.8	99426.3	79211.9	129398	96711.6	99425.5	89614.7	77403.5	105022	94362.9	85719.6	-
HX1340	epiloliolide	Others	Others	C11H16O3	197.116	133.099	196.11	[M+H]+	3	-	-	629789	791833	457545	558728	327923	368549	461227	668764	463468	273250	259692	187763	524032	335602	407493	-
Lmjp004816	Loliolide	Terpenoids	Monoterpenoids	C11H16O3	197.12	133.1	196.11	[M+H]+	1	5989-02-6	-	629789	791833	457545	558728	327923	368549	461227	668764	463468	273250	259692	187763	524032	335602	407493	-
Lmhp009590	LysoPC 17:1	Lipids	LPC	C25H50NO7P	508.34	184.07	507.332	[M+H]+	1	-	-	337999	269675	257206	207557	152007	128960	577882	410849	324421	239869	172782	88313.4	319839	276092	266803	-
Lahp005751	6-Demethoxy-4'-O-methylcapillarisin	Others	Chromone	C16H12O6	301.07	286.05	300.063	[M+H]+	1	61854-35-1	-	639122	710221	529982	730858	673922	773433	250205	228767	244926	587035	597472	691898	581035	636227	565365	-
MWSHC20110	8-Methoxyapigenin*	Flavonoids	Flavones	C16H12O6	301.071	286.047	300.063	[M+H]+	1	57096-02-3	-	639122	710221	529982	730858	673922	773433	250205	228767	244926	587035	597472	691898	581035	636227	565365	-
Zmhp003514	6,7,8-Tetrahydroxy-5-methoxyflavone*	Flavonoids	Flavones	C16H12O6	301.07	286.05	300.063	[M+H]+	1	-	-	681016	765607	525995	759773	751773	741261	209528	216070	226033	587932	539131	639366	649772	586944	546021	-
Lhhp111109	Schisantherin J	Lignans and Coumarins	Lignans	C35H40O11	637.26	559.23	636.257	[M+H]+	1	135432-28-9	-	1.13939e+07	2.22703e+07	2.1815e+07	6.09652e+06	5.07543e+07	3.35797e+07	5.07519e+06	2.84931e+06	2.20381e+06	4.41525e+06	1.6935e+07	2.23141e+07	9.83157e+06	1.48981e+07	1.44647e+07	-
Qmqp101742	Chloramultilide D	Terpenoids	Sesquiterpenoids	C35H40O11	637.27	559.24	636.257	[M+H]+	3	1000995-49-2	-	1.13939e+07	2.22703e+07	2.1815e+07	6.09652e+06	5.07543e+07	3.35797e+07	5.07519e+06	2.84931e+06	2.20381e+06	4.41525e+06	1.6935e+07	2.23141e+07	9.83157e+06	1.48981e+07	1.44647e+07	-
Wadp008571	7-Oxo-2-hydroxy-Pimara-15-en-19-oic acid	Terpenoids	Ditepenoids	C20H30O4	335.22	149.1	334.214	[M+H]+	3	-	-	114373	111242	86153.9	90828.7	85363.1	82885.3	102185	103349	75791.6	68374.1	47776.3	45035.7	95885.3	101499	63371.9	-
Waqkp07331	1-g-Linoleoyl-glycerol*	Lipids	Glycerol ester	C21H38O4	355.29	263.24	354.277	[M+H]+	1	-	-	422984	385535	332772	361368	300928	345818	181089	92992.3	92701.7	158610	180960	192131	309937	280790	278217	-
Wasdp09220	2,3-Dehydro-4-oxo-beta-ionol	Terpenoids	Monoterpenoids	C13H18O2	207.14	93.07	206.131	[M+H]+	1	-	-	6.93192e+06	8.40468e+06	2.64223e+06	1.25595e+07	3.35657e+06	3.09459e+06	1.27502e+06	477327	1.07634e+06	495071	919476	1.92984e+06	3.55481e+06	3.08499e+06	3.26839e+06	-
Wasdp08957	Jasmolone*	Others	Ketone compounds	C11H16O2	181.12	135.12	180.115	[M+H]+	1	22054-39-3	-	1.55472e+06	1.6271e+06	1.29844e+06	1.62037e+06	742854	1.0408e+06	886907	783263	887570	616634	554777	589251	1.08728e+06	997045	872344	-
Zbzp007397	5,6,7,7a-tetrahydro-4,4,7a-trimethyl-2(4H)-benzofuranone*	Others	Others	C11H16O2	181.121	135.117	180.115	[M+H]+	1	15356-74-8	-	1.55472e+06	1.6271e+06	1.29844e+06	1.62037e+06	742854	1.0408e+06	886907	783263	887570	616634	554777	589251	1.08728e+06	997045	872344	-
Zbsp010595	[4]-Shogaol dimethyl	Phenolic acids	Phenolic acids	C17H24O3	277.18	137.06	276.173	[M+H]+	3	-	-	486978	744135	908476	345845	222518	540072	683280	383105	340900	346807	258058	291751	587486	528286	463932	-
Latp007436	Normelanothyrsin A*	Terpenoids	Sesquiterpenoids	C18H26O3	291.19	151.07	290.188	[M+H]+	1	-	-	1.19533e+06	1.29786e+06	1.16224e+06	1.52275e+06	1.00117e+06	1.17649e+06	1.18239e+06	1.16967e+06	1.39746e+06	1.07918e+06	1.16317e+06	1.00658e+06	1.3241e+06	1.26271e+06	1.23522e+06	-
pmf0440	4-MethoxycinnaMaldehyde	Others	Aldehyde compounds	C10H10O2	163.08	91.05	162.068	[M+H]+	3	1963-36-6	C10475	176704	107342	149542	170665	136216	162835	146118	140191	162631	185260	117081	95964.2	115867	114668	79928.8	-
Zbqp003444	4-amino-5-oxo-5-(pentylamino)pentanoic acid	Amino acids and derivatives	Amino acids and derivatives	C10H20N2O3	217.16	84.04	216.147	[M+H]+	2	-	-	1.12205e+06	617640	874899	2.22489e+06	1.6334e+06	1.65727e+06	1.88505e+06	1.30393e+06	1.75931e+06	2.47315e+06	3.91214e+06	5.52744e+06	2.47399e+06	2.10003e+06	2.02264e+06	-
Zmlp003063	Luteolin 7-rutinoside-4'-O-Rhamnoside*	Flavonoids	Flavones	C33H40O19	741.23	433.12	740.216	[M+H]+	3	-	-	205883	197310	225495	188556	195630	196744	162330	184781	271274	198914	129896	114235	175115	129306	168205	-
mws1035	Kaempferol-3-O-robinoside-7-O-rhamnoside (Robinin)*	Flavonoids	Flavonols	C33H40O19	741.224	433.112	740.216	[M+H]+	3	301-19-9	C10178	205883	197310	225495	188556	195630	196744	162330	184781	271274	198914	129896	114235	175115	129306	168205	-
Lszp210010	Tatarine	Alkaloids	Alkaloids	C15H20N2O6	325.14	191.08	324.132	[M+H]+	3	-	-	644885	423226	795009	348683	901427	913568	1.93563e+06	2.07482e+06	2.21587e+06	2.42532e+06	1.70059e+06	1.41679e+06	1.52296e+06	737847	1.01314e+06	-
Zbsp003407	Apigenin-6,8-di-C-glucoside (Vicenin-2)	Flavonoids	Flavones	C27H30O15	595.17	427.1	594.159	[M+H]+	1	23666-13-9	C10195	991713	1.03734e+06	1.01486e+06	921272	2.54219e+06	2.10638e+06	817680	1.12821e+06	646705	1.67606e+06	1.40676e+06	1.6051e+06	1.3035e+06	723611	1.40965e+06	-
Wdtp003420	1-O-Feruloyl-beta-D-glucose	Phenolic acids	Phenolic acids	C16H20O9	357.12	177.05	356.111	[M+H]+	1	-	-	274601	139810	216071	256457	197428	162845	89224	95453.1	84780.3	80575.5	163941	88328.1	135907	141394	116630	-
MWStz545	5-O-Feruloylquinic acid*	Phenolic acids	Phenolic acids	C17H20O9	369.12	177.06	368.111	[M+H]+	2	40242-06-6	-	3.01979e+06	1.87283e+06	2.05905e+06	2.56977e+06	2.55137e+06	2.07582e+06	1.38902e+06	1.69073e+06	2.45748e+06	1.47294e+06	1.71119e+06	2.49768e+06	2.51383e+06	2.26245e+06	2.44881e+06	-
Lajp003258	Murrayacarpin A glucoside	Lignans and Coumarins	Coumarins	C17H20O9	369.12	177.05	368.11	[M+H]+	3	-	-	2.53089e+06	1.65443e+06	2.12393e+06	2.54251e+06	2.514e+06	2.09267e+06	1.60471e+06	1.78519e+06	2.2689e+06	1.42404e+06	1.67582e+06	2.27498e+06	2.29153e+06	2.58632e+06	1.9641e+06	-
Zbsp003249	Orientin-6-C-arabinoside	Flavonoids	Flavones	C26H28O15	581.15	443.1	580.143	[M+H]+	1	-	-	8.04083e+06	1.09346e+07	6.52087e+06	1.29803e+07	1.50457e+07	1.28904e+07	6.63487e+06	6.86747e+06	7.29019e+06	1.30161e+07	1.01916e+07	9.02723e+06	8.64239e+06	1.00157e+07	9.97017e+06	-
Zbjp003179	Orientin-7-O-arabinoside	Flavonoids	Flavones	C26H28O15	581.15	449.11	580.143	[M+H]+	3	-	-	7.85127e+06	9.61788e+06	7.65024e+06	1.16895e+07	1.53224e+07	1.21257e+07	5.34332e+06	6.63826e+06	6.75995e+06	1.21533e+07	9.01328e+06	7.48008e+06	9.46815e+06	9.80332e+06	1.03801e+07	-
Zmmp003443	γ-Glu-Trp	Amino acids and derivatives	Amino acids and derivatives	C16H19N3O5	334.14	188.07	333.132	[M+H]+	1	66471-20-3	-	141122	131770	127980	445295	249091	293302	981376	829041	1.21977e+06	812054	609289	767206	387763	551314	338710	-
Zmcp102703	saikolignanoside D	Lignans and Coumarins	Lignans	C26H32O11	521.2	131.05	520.194	[M+H]+	3	-	-	236120	118842	276351	93346.7	134424	115109	199455	142680	156038	71993.8	111929	157325	148848	174585	114489	-
Zbbp004112	Platanionoside C	Others	Others	C24H40O12	521.26	131.04	520.252	[M+H]+	3	-	-	229505	111328	203988	104957	123357	129889	205664	142239	109499	61150.1	97892.6	180461	144196	165523	104452	-
MWStz403	Isocarlinoside	Flavonoids	Flavones	C26H28O15	581.15	413.09	580.143	[M+H]+	3	83151-90-0	-	9.81228e+06	1.10575e+07	8.34514e+06	1.71109e+07	1.91912e+07	1.88385e+07	6.36364e+06	8.04355e+06	6.99456e+06	1.66999e+07	1.0537e+07	1.1822e+07	1.26143e+07	1.36988e+07	1.04046e+07	-
Wasdp02718	Derhamnosylmaysin 8-C-arabinoside	Flavonoids	Flavones	C26H26O14	563.14	485.11	562.132	[M+H]+	2	-	-	638893	878920	700005	1.03818e+06	1.11992e+06	1.0841e+06	382455	670825	592952	1.59514e+06	862155	809544	752516	772155	714255	-
Walp003622	6-beta-d-glucopyranosyloxyindole-3-carboxylic acid	Alkaloids	Plumerane	C15H17NO8	340.1	178.05	339.095	[M+H]+	3	-	-	261003	257346	368412	366211	385897	383625	525588	497320	424363	835472	517441	543265	505704	321066	411433	-
mws0677	N-Acetyl-5-hydroxytryptamine	Alkaloids	Plumerane	C12H14N2O2	219.11	160.08	218.106	[M+H]+	3	1210-83-9	C00978	215865	141333	159704	235579	143534	218872	145300	229038	285379	189694	208108	250002	214802	189526	211278	ko00380,ko01100,ko01110
Lmyp003317	6,7-Dimethoxy-2-benzoxazolinone (DMBOA)	Alkaloids	Alkaloids	C9H9NO4	196.06	150.06	195.053	[M+H]+	2	29550-09-2	-	1.78795e+07	1.62051e+07	3.11251e+07	2.36861e+07	3.90285e+07	3.26198e+07	3.96976e+07	3.00642e+07	4.46165e+07	4.88816e+07	3.48477e+07	4.69322e+07	4.61544e+07	3.7703e+07	3.98994e+07	-
MWSHC20102	3-Hydroxy-1-(4-Hydroxy-3-Methoxyphenyl)Propan-1-One	Others	Ketone compounds	C10H12O4	197.08	151.04	196.074	[M+H]+	3	2196-18-1	-	1.66543e+06	1.36995e+06	2.76939e+06	1.98858e+06	3.61701e+06	2.82219e+06	3.91181e+06	2.62677e+06	3.28818e+06	4.93328e+06	3.31815e+06	4.66566e+06	4.15896e+06	4.14237e+06	3.57349e+06	-
Hmsp003093	3,7-Dihydroxychromen-4-one	Others	Chromone	C9H6O4	179.03	77.04	178.027	[M+H]+	3	-	-	132372	143470	106388	131426	128326	133687	151123	102621	215003	149460	108693	179495	240570	233318	136874	-
mws0232	Riboflavin (Vitamin B2)	Others	Vitamin	C17H20N4O6	377.15	243.09	376.138	[M+H]+	1	83-88-5	C00255	1.69243e+06	2.1241e+06	1.74413e+06	2.22216e+06	2.34365e+06	2.07833e+06	750147	721245	715761	273290	600795	1.23015e+06	1.02823e+06	983927	1.03944e+06	ko00740,ko01100,ko01110,ko01240,ko02010
Lmyp003301	4-O-Methyl-DIBOA-Glucoside	Alkaloids	Alkaloids	C15H19NO9	358.11	178.05	357.106	[M+H]+	2	-	-	6.00793e+06	4.51611e+06	7.78466e+06	5.8857e+06	9.4365e+06	7.36141e+06	1.51144e+07	1.2701e+07	1.33625e+07	1.54517e+07	1.61901e+07	1.3719e+07	1.37966e+07	1.51885e+07	1.10058e+07	-
Hmpp002612	Luteolin-7-O-gentiobioside	Flavonoids	Flavones	C27H30O16	611.16	287.05	610.153	[M+H]+	2	-	-	221733	382155	128670	201434	321716	250849	199610	98878	323932	290294	169920	402674	310976	401834	274307	-
Wcfp001744	N-Methylpyrrolidone	Others	Others	C5H9NO	100.08	58.03	99.0684	[M+H]+	3	872-50-4	-	229044	199869	315285	187889	122937	140622	196889	289882	199647	211641	77408.8	118799	108187	142262	108796	-
Walp008102	2-Aminooctadecane-1,4-diol	Lipids	Sphingolipids	C18H39NO2	302.31	88.08	301.298	[M+H]+	1	-	-	560672	449402	665643	492495	470663	464949	652882	570097	518364	471681	510086	435870	601382	530421	548246	-
Hmbp006861	1,2-O-Diferuloylglycerol*	Phenolic acids	Phenolic acids	C23H24O9	445.149	177.05	444.142	[M+H]+	1	-	-	1.60482e+06	123572	35758.4	413269	211020	528668	1.01983e+06	2.65515e+06	3.40419e+06	1.41315e+06	1.86419e+06	1.7131e+06	1.51314e+06	1.3562e+06	1.38845e+06	-
mws0983	N-Oleoylethanolamine	Alkaloids	Alkaloids	C20H39NO2	326.31	62.06	325.298	[M+H]+	3	111-58-0	C20792	5774.48	8863.06	8786.46	7211.75	8746.76	8753.57	15670.5	5159.52	4409.72	9029.87	8581.52	5041.02	13719.3	16219.9	12746.8	-
Zmjp011129	1,3-Dihydroxyurs-12-en-28-oic acid (Kaneric acid)	Terpenoids	Triterpene	C30H48O4	473.36	455.35	472.355	[M+H]+	3	107693-87-8	-	210593	153001	164535	84012.8	118422	88530.1	391936	248284	192598	101533	83811.4	76742.5	189425	199889	199970	-
Lmdp006479	5,6,4'-Trihydroxy-7,3'-dimethoxyflavone	Flavonoids	Flavones	C17H14O7	331.08	298.04	330.074	[M+H]+	3	-	-	213942	153712	194842	242336	236169	200766	167506	177524	171660	272562	285988	262841	251157	218413	203860	-
Walbp08551	3,5-Di-tert-butylbenzoic acid	Phenolic acids	Phenolic acids	C15H22O2	235.17	179.11	234.161	[M+H]+	1	16225-26-6	-	592167	588704	624933	669460	606925	623576	819359	671821	658225	680348	590961	523554	680116	658567	781730	-
Wacyp09666	6-Hydroxy-3,9-Undecadienoic acid Methyl Ester*	Lipids	Free fatty acids	C12H20O3	213.15	111.04	212.141	[M+H]+	1	-	-	2.31071e+06	2.58467e+06	3.16466e+06	3.08985e+06	2.18402e+06	1.71573e+06	3.4778e+06	3.25116e+06	2.64407e+06	2.29828e+06	2.40113e+06	2.95551e+06	3.40456e+06	3.16546e+06	3.04374e+06	-
MW0015225	7-oxo-11-Dodecenoic acid*	Lipids	Free fatty acids	C12H20O3	213.15	111.05	212.141	[M+H]+	1	54921-60-7	-	2.31071e+06	2.58467e+06	3.16466e+06	3.08985e+06	2.18402e+06	1.71573e+06	3.4778e+06	3.25116e+06	2.64407e+06	2.29828e+06	2.40113e+06	2.95551e+06	3.40456e+06	3.16546e+06	3.04374e+06	-
pmb0874	LysoPE 18:2(2n isomer)	Lipids	LPE	C23H44NO7P	478.29	337.27	477.286	[M+H]+	1	-	-	1.74877e+06	1.25333e+06	1.73589e+06	716540	859656	644861	2.83072e+06	2.06684e+06	1.30716e+06	933072	521660	547689	1.49023e+06	1.37656e+06	1.42796e+06	-
mws0047	Apigenin-7-O-neohesperidoside (Rhoifolin)*	Flavonoids	Flavones	C27H30O14	579.17	271.06	578.164	[M+H]+	1	17306-46-6	C12627	654167	543721	600963	781643	677468	696221	473843	704553	650929	844078	762059	621090	718806	749365	760130	ko00944
MWS20158	Pinoresinol-4,4'-O-diglucoside	Lignans and Coumarins	Lignans	C32H42O16	683.25	341.14	682.247	[M+H]+	3	63902-38-5	-	49650.7	62217.9	130808	107270	63717.6	87579.8	160548	229071	130147	249188	275775	247054	268336	145898	168509	-
Wasdp05532	5-hydroxy-4a-methyl-4,4a,5,6,7,8-hexahydronaphthalen-2(3h)-one	Terpenoids	Monoterpenoids	C11H16O2	181.12	107.09	180.115	[M+H]+	1	4242-00-6	-	2.09944e+06	2.24416e+06	1.77457e+06	1.97719e+06	1.08267e+06	1.36347e+06	1.21509e+06	1.04706e+06	1.20672e+06	855162	743032	750412	1.4702e+06	1.30835e+06	1.25594e+06	-
Lamp006064	3-[(3,4-dihydroxyphenyl)methylidene]-5,7-dihydroxy-6-methoxy-2h-1-benzopyran-4-one glucosyl rhamnoside	Flavonoids	Other Flavonoids	C29H34O16	639.19	331.08	638.185	[M+H]+	1	-	-	2.13225e+07	1.42351e+07	1.05113e+07	1.05414e+07	1.54404e+07	1.18618e+07	1.73261e+07	1.79272e+07	1.91621e+07	1.37804e+07	1.65926e+07	1.42998e+07	1.48772e+07	2.25843e+07	1.77117e+07	-
Lmmp005689	Cajanin*	Flavonoids	Isoflavones	C16H12O6	301.07	258.05	300.063	[M+H]+	3	32884-36-9	C10203	85080.5	79545.5	82493.7	129022	86293.9	104228	21642.9	30468.3	31168.9	91288.9	86760.1	103497	65115.3	65397	81402.1	-
Lskp211415	26-hydroxyintegristerone A	Steroids	Steroid	C27H44O9	513.31	351.25	512.298	[M+H]+	3	-	-	1.00952e+06	2.26887e+06	1.40007e+06	1.39037e+06	1.12584e+06	1.30528e+06	236174	100122	109555	133450	178779	308697	787804	766595	785876	-
Wayp001024	N-(1-Deoxy-1-fructosyl)Valine	Amino acids and derivatives	Amino acids and derivatives	C11H21NO7	280.14	216.12	279.132	[M+H]+	1	-	-	179304	196861	243662	442959	542552	352818	91818.3	87129.9	28831.6	473864	433507	387201	347820	280038	320130	-
Wasdp03632	Allyl salicylate	Phenolic acids	Phenolic acids	C10H10O3	179.07	105.03	178.063	[M+H]+	1	10484-09-0	-	381597	394090	435531	478398	286629	334323	283403	294449	286425	318481	275666	243495	372849	261111	268517	-
Lmhp011388	2-α-Linolenoyl-glycerol*	Lipids	Glycerol ester	C21H36O4	353.27	261.22	352.261	[M+H]+	1	55268-58-1	-	964212	907605	1.2175e+06	735960	709590	834455	1.0842e+06	701477	640932	638408	856814	662441	959517	851362	839690	-
Zahp013600	Octadec-2-enamide*	Alkaloids	Alkaloids	C18H35NO	282.28	69.07	281.272	[M+H]+	1	-	-	2.78511e+06	1.50449e+06	1.22324e+06	2.69106e+06	1.20965e+06	1.94407e+06	1.51267e+06	1.42355e+06	3.04256e+06	845819	2.44402e+06	1.24843e+06	1.78179e+06	2.19571e+06	1.98932e+06	-
Lmhp010334	2-Linoleoylglycerol-1-O-glucoside*	Lipids	Glycerol ester	C27H48O9	517.34	263.24	516.33	[M+H]+	1	-	-	463644	358981	348179	365693	337310	379112	290776	128624	123124	209544	249922	226400	411230	364496	322077	-
MWS4296	Gly-Phe*	Amino acids and derivatives	Amino acids and derivatives	C11H14N2O3	223.11	120.08	222.1	[M+H]+	1	3321-03-7	-	627432	464992	360873	403754	317429	455808	605998	582839	535690	347698	271680	321647	476269	451454	457985	-
mws5042	L-Glycyl-L-phenylalanine*	Amino acids and derivatives	Amino acids and derivatives	C11H14N2O3	223.11	120.09	222.1	[M+H]+	1	721-66-4	-	627432	464992	360873	403754	317429	455808	605998	582839	535690	347698	271680	321647	476269	448353	457985	-
pmp001281	LysoPC 18:1	Lipids	LPC	C26H52NO7P	522.36	184.07	521.348	[M+H]+	1	-	-	4.02028e+07	3.27319e+07	2.85349e+07	2.23487e+07	1.58097e+07	1.64676e+07	3.62712e+07	2.31926e+07	1.31049e+07	1.11541e+07	7.76618e+06	7.67773e+06	2.22059e+07	2.28268e+07	2.24561e+07	-
Lcfp197430	3,4-dihydroxyallylbenzene	Others	Others	C12H14O2	191.11	91.05	190.099	[M+H]+	1	-	-	63770.4	71888.4	54989.8	61891.7	50898.5	57889.3	53394	82000	51972.3	84678.3	57886.8	58584.8	52913.3	38091.3	57891.3	-
Safp021800	LPC(18:1/0:0)	Lipids	LPC	C26H53NO7P+	522.35	184.08	522.356	[M]+	1	3542-29-8	-	4.03702e+07	2.99678e+07	3.02595e+07	2.03001e+07	1.63428e+07	1.55071e+07	3.40832e+07	2.18417e+07	1.20685e+07	1.10239e+07	7.9164e+06	7.52004e+06	2.28385e+07	2.1687e+07	2.08177e+07	-
MW0152320	Leu-Glu-His	Amino acids and derivatives	Amino acids and derivatives	C17H27N5O6	420.18	258.21	397.196	[M+Na]+	3	-	-	1.15359e+06	1.34538e+06	1.75731e+06	1.32439e+06	1.49682e+06	1.64635e+06	874785	1.04762e+06	822120	1.59413e+06	1.01544e+06	1.0358e+06	1.10143e+06	722048	1.30272e+06	-
Zbjp009856	Bluemenol A	Terpenoids	Monoterpenoids	C13H20O3	225.15	147.12	224.141	[M+H]+	3	-	-	706132	754641	254414	1.17602e+06	318288	307809	132773	54399.4	120486	49523.7	86384.9	177022	370750	337334	335461	-
MWSslk101	4-Hydroxychalcone	Flavonoids	Chalcones	C15H12O2	225.09	147.05	224.084	[M+H]+	3	20426-12-4	C14231	738451	913439	285368	1.25436e+06	352090	321675	126474	72285	120150	59084.9	98732.4	203870	365274	349692	315671	-
pmd0132	LysoPC 16:0(2n isomer)	Lipids	LPC	C24H50NO7P	496.34	184.07	495.332	[M+H]+	1	-	-	1.81066e+07	1.43986e+07	1.61241e+07	9.68301e+06	9.45425e+06	1.15228e+07	2.31476e+07	2.86111e+07	2.47255e+07	1.43401e+07	8.68834e+06	8.4097e+06	1.83823e+07	1.72462e+07	1.62874e+07	-
Lcsp003242	Dihydrozeatin ribonucleoside	Alkaloids	Alkaloids	C15H23N5O5	354.176	222.134	353.17	[M+H]+	3	22663-55-4	-	200428	182889	306305	202197	208228	235378	129425	160218	92304.6	57432.6	93487.6	90611.3	163660	141814	131835	-
Lmhp003162	Chrysoeriol-6,8-di-C-glucoside-4'-O-glucoside	Flavonoids	Flavones	C34H42O21	787.23	625.17	786.222	[M+H]+	1	-	-	349164	364070	207017	234343	270205	205236	152404	219759	164867	220476	144077	134037	189610	259580	252804	-
Zbsp002854	Chrysoeriol-6,8-di-C-glucoside-7-O-glucoside	Flavonoids	Flavones	C34H42O21	787.22	625.17	786.222	[M+H]+	3	-	-	360462	345042	164347	226080	212956	213370	151721	240421	255849	220016	104322	215677	251067	349883	242630	-
pmb0691	Isoorientin-7-O-(2''-rhamnosyl)glucoside	Flavonoids	Flavones	C33H40O20	757.22	431.4	756.211	[M+H]+	2	-	-	87556	148166	93417.2	203636	243881	225574	82340.4	107764	134250	175366	159733	126942	90105.8	129145	140838	-
Zbqp003540	L-isoleucyl-L-aspartyl-L-isoleucine	Amino acids and derivatives	Amino acids and derivatives	C16H29N3O6	360.21	198.11	359.206	[M+H]+	3	-	-	167733	86743.1	151486	152128	123018	151855	510745	379795	302125	442429	468419	391023	377663	311618	303848	-
pme1474	5'-Deoxy-5'-(methylthio)adenosine	Nucleotides and derivatives	Nucleotides and derivatives	C11H15N5O3S	298.1	136.06	297.09	[M+H]+	1	2457-80-9	C00170	1.14508e+07	1.05681e+07	8.9212e+06	3.11116e+07	1.97584e+07	2.22425e+07	7.48275e+06	7.82644e+06	7.73257e+06	8.97693e+06	6.3109e+06	6.51576e+06	8.02839e+06	9.17683e+06	6.93684e+06	ko00270,ko00908,ko01100
Hmyp002656	Methyl dioxindole-3-acetate	Alkaloids	Plumerane	C11H11NO4	222.08	130.06	221.069	[M+H]+	1	57061-18-4	-	349833	239124	357790	220323	339606	345273	1.34074e+06	1.45594e+06	1.32983e+06	1.02349e+06	851699	989447	852075	991339	887701	-
Lmhp012042	2-Linoleoylglycerol*	Lipids	Glycerol ester	C21H38O4	355.28	263.24	354.277	[M+H]+	1	3443-82-1	-	66552.3	69904.7	69466.6	45901.1	47901.9	66778.5	71156.9	49166.8	37830.9	34500.8	44131.9	44047.6	55456.4	41927.7	69135.7	-
Lmxp010913	1-(9Z-Octadecenoyl)-2-(9-oxo-nonanoyl)-sn-glycero-3-phosphocholine	Lipids	Glycerol ester	C35H66NO9P	676.45	184.08	675.447	[M+H]+	1	-	-	458710	168563	635598	188791	232971	136926	434212	608306	355415	80894.8	90944.3	55340.1	334497	294571	286078	-
Safp018924	Ibufenac	Organic acids	Organic acids	C12H16O2	193.12	91.05	192.115	[M+H]+	1	-	-	628213	670253	673423	892107	815462	870996	759161	981370	883351	932473	773999	523419	803111	737011	731867	-
Xmyp005599	Kaempferol-3-O-galactoside-4'-O-glucoside	Flavonoids	Flavonols	C27H30O16	611.16	287.06	610.153	[M+H]+	3	-	-	163372	268915	98060.5	246338	149231	328824	122844	174655	146035	279160	212924	216708	328050	327564	218988	-
Wmlp000035	reptoside	Terpenoids	Monoterpenoids	C17H26O10	391.16	123.08	390.153	[M+H]+	3	-	-	385098	395109	567252	389773	450853	428979	437250	424447	346116	340949	327276	415550	430915	289403	414289	-
MWS1933	N-(2-Methylbenzoyl)glycine	Amino acids and derivatives	Amino acids and derivatives	C10H11NO3	194.08	119.05	193.074	[M+H]+	3	42013-20-7	-	2.16579e+06	1.36922e+06	2.26562e+06	772885	1.79331e+06	1.3828e+06	1.34428e+06	1.57448e+06	893595	1.80078e+06	1.44796e+06	1.20989e+06	866756	1.46493e+06	1.43041e+06	-
ZbWp003008	N-Ethylphenylalanine	Amino acids and derivatives	Amino acids and derivatives	C11H15NO2	194.12	120.08	193.11	[M+H]+	3	-	-	4.1232e+06	2.32719e+06	4.55659e+06	2.02782e+06	4.70893e+06	2.70632e+06	3.70365e+06	3.20676e+06	2.26138e+06	3.89028e+06	3.07512e+06	2.54341e+06	2.71948e+06	3.01792e+06	4.26767e+06	-
Lmyp003547	4-Hydroxy-1,4-benzoxazin-3(4H)-one (D-DIBOA)	Alkaloids	Alkaloids	C8H7NO3	166.05	95.05	165.043	[M+H]+	1	771-26-6	-	1.7515e+07	2.26576e+07	2.85539e+07	1.97841e+07	3.22304e+07	2.33309e+07	2.04525e+07	2.28434e+07	1.81431e+07	1.87026e+07	1.38167e+07	1.68318e+07	2.75608e+07	3.19354e+07	2.34222e+07	-
MWStz414	Vasicinone	Alkaloids	Alkaloids	C11H10N2O2	203.08	157.08	202.074	[M+H]+	2	486-64-6	C10744	901554	629790	619795	737165	1.02326e+06	1.44452e+06	2.48605e+06	3.14187e+06	1.66849e+06	3.45773e+06	3.17167e+06	4.43778e+06	2.99009e+06	1.7958e+06	2.46494e+06	-
WaQzp02611	N-Caffeoylmethylgluconamide*	Alkaloids	Phenolamine	C16H21NO9	372.13	163.04	371.122	[M+H]+	2	-	-	1.48496e+06	1.08649e+06	1.36878e+06	1.34452e+06	1.20508e+06	1.62819e+06	1.27553e+06	1.51165e+06	714453	529599	676211	660077	1.15021e+06	1.28499e+06	1.26136e+06	-
MWSHC2025	1,2,3,4-Tetrahydro-3-carboxy-2-carboline	Alkaloids	Alkaloids	C12H12N2O2	217.1	144.08	216.09	[M+H]+	3	72002-54-1	-	375869	409339	392907	698855	479656	646972	1.38238e+06	1.17866e+06	1.03963e+06	1.28104e+06	1.17206e+06	1.15417e+06	658711	723626	824102	-
Wasyqp2943	Caffeoylmethylgluconamide*	Alkaloids	Alkaloids	C16H21NO9	372.13	163.04	371.121	[M+H]+	2	-	-	1.48496e+06	1.08649e+06	1.36878e+06	1.34452e+06	1.20508e+06	1.62819e+06	1.27553e+06	1.51165e+06	714453	529599	676211	660077	1.15021e+06	1.28499e+06	1.26136e+06	-
Wdsp002909	6-[(7-hydroxy-2-methyl-6-oxo-3,4-dihydroisoquinolin-1-yl)methyl]-2,3-dimethoxybenzoic acid	Alkaloids	Isoquinoline alkaloids	C20H21NO6	372.14	163.04	371.137	[M+H]+	3	-	-	1.48496e+06	1.08649e+06	1.36878e+06	1.34452e+06	1.20508e+06	1.62819e+06	1.27553e+06	1.51165e+06	714453	529599	676211	660077	1.15021e+06	1.28499e+06	1.26136e+06	-
mws2591	2,4-Dihydroxy-1,4-benzoxazin-3-one(DIBOA)	Alkaloids	Alkaloids	C8H7NO4	182.04	80.05	181.037	[M+H]+	3	17359-54-5	C15770	195015	198034	171426	130438	117388	95899.7	81585	83539.2	86326.1	97296.9	66896.6	64364.2	150627	159360	136523	ko00402,ko00999,ko01100,ko01110
Qahp006824	Periseoside B*	Steroids	Steroidal saponins	C33H54O13	659.37	335.26	658.356	[M+H]+	3	-	-	3.00168e+06	3.21571e+06	3.13584e+06	2.91237e+06	2.40324e+06	1.94527e+06	3.96583e+06	3.01606e+06	2.52753e+06	1.9129e+06	1.48028e+06	1.55557e+06	3.06608e+06	3.02018e+06	2.6586e+06	-
Lskp211422	Intergristerone A-22-O-galactoside (Sileneoside C)*	Steroids	Steroidal saponins	C33H54O13	659.36	335.26	658.356	[M+H]+	3	83207-65-2	-	3.00168e+06	3.21571e+06	3.13584e+06	2.91237e+06	2.40324e+06	1.94527e+06	3.96583e+06	3.01606e+06	2.52753e+06	1.9129e+06	1.48028e+06	1.55557e+06	3.06608e+06	3.02018e+06	2.6586e+06	-
Zahp007439	3,4-Methylenedioxycinnamaldehyde	Others	Aldehyde compounds	C10H8O3	177.05	149.02	176.047	[M+H]+	3	58095-77-5	-	285745	262862	327300	319573	278093	336591	289229	299014	361355	328327	274088	223261	294483	272182	307663	-
Zbsp004128	Tricin-4'-O-(guaiacylglycerol)ether-5-O-glucoside-7-O-glucoside	Flavonoids	Flavones	C39H46O21	851.25	331.08	850.253	[M+H]+	1	-	-	1.10209e+06	843361	889452	927432	1.0234e+06	1.04631e+06	395003	486289	685739	690591	628207	794678	689144	761080	732347	-
Zbsp007718	Tricin-4'-O-Vanillicaldehyde	Flavonoids	Flavones	C25H20O10	481.11	315.08	480.106	[M+H]+	2	-	-	69201.1	59086.6	62613.8	93265.2	69896.4	72908.5	76622.1	86917.5	85244.8	72993.6	101922	87696.1	84823.8	56091.6	84137.5	-
Lcfp121148	2-aminohexadec-4-ene-1,3-diol	Lipids	Sphingolipids	C16H33NO2	272.26	254.25	271.251	[M+H]+	1	-	-	321495	258739	329680	321649	258901	284559	322060	372499	302739	287188	273230	254951	271890	291211	239172	-
pmb1650	Octadeca-11E,13E,15Z-trienoic acid	Lipids	Free fatty acids	C18H30O2	279.23	149.13	278.225	[M+H]+	3	25575-00-2	-	2.36904e+07	2.52014e+07	2.74583e+07	2.90371e+07	2.53022e+07	2.75993e+07	2.77205e+07	2.59093e+07	2.99892e+07	2.74421e+07	2.58278e+07	2.44962e+07	2.59768e+07	2.53562e+07	2.44245e+07	-
Zbzp011453	Des-O-Methyllasiodiplodin*	Others	Lactones	C16H22O4	279.16	149.03	278.152	[M+H]+	1	32885-82-8	-	2.36904e+07	2.52014e+07	2.74583e+07	2.90371e+07	2.53022e+07	2.75993e+07	2.77205e+07	2.59093e+07	2.99892e+07	2.74421e+07	2.58278e+07	2.44962e+07	2.59768e+07	2.53562e+07	2.44245e+07	-
Latp009929	6α,10α-Dihydroxy-1-oxoeremophila-7(11),8(9)-dien-12,8-olide	Terpenoids	Sesquiterpenoids	C15H18O5	279.12	149.02	278.115	[M+H]+	3	-	-	2.36904e+07	2.52014e+07	2.74583e+07	2.90371e+07	2.53022e+07	2.75993e+07	2.77205e+07	2.59093e+07	2.99892e+07	2.74421e+07	2.58278e+07	2.44962e+07	2.59768e+07	2.53562e+07	2.44245e+07	-
Lhhp120812	Methylillicinone F*	Others	Others	C16H22O4	279.16	149.02	278.152	[M+H]+	1	-	-	2.36904e+07	2.52014e+07	2.74583e+07	2.90371e+07	2.53022e+07	2.75993e+07	2.77205e+07	2.59093e+07	2.99892e+07	2.74421e+07	2.58278e+07	2.44962e+07	2.59768e+07	2.53562e+07	2.44245e+07	-
MWS201455	Asp-Lys*	Amino acids and derivatives	Amino acids and derivatives	C10H19N3O5	262.14	84.08	261.132	[M+H]+	3	5891-51-0	-	836148	973320	1.15376e+06	471216	524632	553907	1.06731e+06	1.40701e+06	812858	351001	451388	438623	831953	1.03202e+06	1.20428e+06	-
MWS201412	Lys-Asp*	Amino acids and derivatives	Amino acids and derivatives	C10H19N3O5	262.138	84.0816	261.132	[M+H]+	3	20556-18-7	-	836148	973320	1.15376e+06	471216	524632	553907	1.06731e+06	1.40701e+06	812858	351001	451388	438623	831953	1.03202e+06	1.20428e+06	-
Wbhp009564	Methyl 8,9-epoxypimaran-18-oate	Terpenoids	Terpene	C21H34O3	335.26	335.26	334.251	[M+H]+	3	42855-38-9	-	646161	729966	622063	676100	691088	545163	353735	288528	204309	245655	245377	279628	551418	580639	450033	-
Zbsp010780	Methyl [6]-Gingerdiol 5-acetate	Phenolic acids	Phenolic acids	C20H32O5	353.231	151.076	352.225	[M+H]+	3	-	-	709516	688170	551203	620540	668680	685124	408311	297524	218561	322431	275668	269977	704052	552615	543523	-
pmp001270	LysoPC 16:1*	Lipids	LPC	C24H48NO7P	494.32	184.07	493.317	[M+H]+	1	76790-27-7	-	1.89279e+06	1.29484e+06	1.24707e+06	1.32321e+06	699634	661763	1.93319e+06	1.13379e+06	699538	500740	434122	391622	1.36331e+06	1.16269e+06	1.08636e+06	-
mws0590	5,6-Dimethylbenzimidazole	Alkaloids	Alkaloids	C9H10N2	147.09	120.08	146.084	[M+H]+	3	582-60-5	C03114	810526	562025	589482	413267	514013	457286	419461	358912	497615	308234	361989	366228	407058	601425	379484	ko00740,ko00860,ko01100,ko01240
Qmyp101425	Melongenaterpene H	Terpenoids	Sesquiterpenoids	C21H34O8	415.23	235.17	414.225	[M+H]+	3	-	-	78924.4	95869.4	60405.6	193891	99410	129372	74080.3	95822.5	59652.8	73982.4	85771.5	70439	98906	87203.1	94762.7	-
Lmwp011196	Bis(2-ethylhexyl)phthalate*	Phenolic acids	Phenolic acids	C24H38O4	391.28	149.02	390.277	[M+H]+	1	117-81-7	C03690	1.22309e+07	1.11042e+07	9.36317e+06	1.28264e+07	9.78642e+06	1.10198e+07	1.60329e+07	1.87625e+07	1.59823e+07	1.51688e+07	1.20885e+07	1.02072e+07	3.52592e+06	3.84824e+06	3.37612e+06	-
WaQzp09970	Estrane-3,17-diol	Steroids	Steroid	C18H30O2	279.23	67.05	278.225	[M+H]+	3	517-01-1	-	1.04376e+06	1.18477e+06	1.14716e+06	741308	563840	780235	616473	255373	313272	253319	228666	380135	672679	602019	633132	-
Wcdp010180	9,11,13,15-Octadecatetraenal	Others	Aldehyde compounds	C18H28O	261.22	121.1	260.214	[M+H]+	1	148408-16-6	-	129705	115300	107634	115870	177456	117716	91450	120352	98251.1	90594.5	100253	101062	105071	111900	126904	-
Walbp07454	3-Hydrocinnamyl-6-CinnamylGlucose	Others	Alcohol compounds	C24H30O6	415.21	119.09	414.204	[M+H]+	1	-	-	2.15996e+06	2.16615e+06	1.95953e+06	2.27913e+06	2.4768e+06	3.11999e+06	2.37039e+06	2.0976e+06	4.39968e+06	3.39845e+06	2.05914e+06	1.77169e+06	1.35976e+06	1.24504e+06	1.253e+06	-
Wacyp11235	Moroctic Acid methyl ester*	Lipids	Free fatty acids	C19H30O2	291.23	93.07	290.224	[M+H]+	1	73097-00-4	-	337190	624861	510682	464347	442494	470532	291063	119345	147829	203881	235209	379167	361913	388443	382181	-
Zbsp005349	Tricin-7-O-(6''-O-acetyl)glucoside	Flavonoids	Flavones	C25H26O13	535.14	331.08	534.137	[M+H]+	3	-	-	63663.4	48488.7	60856.7	29361.6	41305.4	62559.9	96935.1	123407	84425	78725.8	110321	76279.9	46502.5	71114.2	104989	-
Wasdp02778	Isoorientin 2''-O-glucoside*	Flavonoids	Flavones	C27H30O16	611.16	449.11	610.153	[M+H]+	1	55196-48-0	-	7.70118e+06	1.29461e+07	6.31293e+06	7.13082e+06	1.4057e+07	1.99587e+07	4.31773e+06	6.19298e+06	7.12557e+06	1.5905e+07	8.8694e+06	9.03671e+06	1.0929e+07	4.97694e+06	1.03812e+07	-
MW0155412	Phe-Val-Met	Amino acids and derivatives	Amino acids and derivatives	C19H29N3O4S1	396.19	164.11	395.188	[M+H]+	3	-	-	1.10799e+06	901417	1.26565e+06	1.50279e+06	647762	1.06366e+06	568455	723865	336285	210703	216915	195542	487871	190960	439899	-
Lmyp003026	2,4-Dihydroxy-7-methoxy-1,4-benzoxazin-3(4H)-one (DIMBOA)	Alkaloids	Alkaloids	C9H9NO5	212.06	110.06	211.048	[M+H]+	1	15893-52-4	C04720	3.70524e+07	4.0353e+07	5.1685e+07	3.44045e+07	4.39917e+07	3.07834e+07	3.2232e+07	3.95203e+07	2.10339e+07	3.82365e+07	2.87588e+07	2.19065e+07	3.97395e+07	2.68854e+07	3.4075e+07	-
pme2743	N-Phenylacetylglycine	Amino acids and derivatives	Amino acids and derivatives	C10H11NO3	194.08	91.05	193.074	[M+H]+	3	500-98-1	C05598	1.77212e+06	1.51474e+06	2.18801e+06	1.01335e+06	1.75657e+06	1.58337e+06	1.76301e+06	1.59684e+06	923480	1.41923e+06	1.4415e+06	700822	2.19893e+06	1.00614e+06	1.182e+06	ko00360
Lmyp002964	2-Hydroxy-1,4-benzoxazine-3(2H)-one (HBOA)	Alkaloids	Alkaloids	C8H7NO3	166.05	95.05	165.043	[M+H]+	1	23520-34-5	C15769	3.32329e+07	3.445e+07	4.71896e+07	2.45423e+07	2.27642e+07	2.92217e+07	2.27853e+07	3.25648e+07	2.32986e+07	2.7911e+07	2.36858e+07	1.37057e+07	3.44618e+07	2.06812e+07	1.79063e+07	ko00402,ko00999,ko01100,ko01110
Zbjp003056	Orientin-7-O-glucoside*	Flavonoids	Flavones	C27H30O16	611.161	449.107	610.153	[M+H]+	1	-	-	7.70118e+06	1.29461e+07	6.31293e+06	7.13082e+06	1.4057e+07	1.99587e+07	4.31773e+06	6.19298e+06	7.12557e+06	1.5905e+07	8.8694e+06	9.03671e+06	1.0929e+07	4.97694e+06	1.03812e+07	-
Zbzp003056	Isoorientin-7-O-glucoside*	Flavonoids	Flavones	C27H30O16	611.17	449.11	610.153	[M+H]+	1	-	-	7.70118e+06	1.29461e+07	6.31293e+06	7.13082e+06	1.4057e+07	1.99587e+07	4.31773e+06	6.19298e+06	7.12557e+06	1.5905e+07	8.8694e+06	9.03671e+06	1.0929e+07	4.97694e+06	1.03812e+07	-
Lmhp009190	2-Linoleoylglycerol-1,3-di-O-glucoside*	Lipids	Glycerol ester	C33H58O14	679.39	263.24	678.383	[M+H]+	1	-	-	749378	648970	751700	400657	390864	313646	1.90472e+06	1.19531e+06	1.14718e+06	517400	484642	569835	906030	884932	786849	-
Ymmg000004	rosacorenone	Terpenoids	Sesquiterpenoids	C15H22O	219.17	133.1	218.167	[M+H]+	3	-	-	74572.4	116194	103085	171365	133905	131274	121449	146602	67880.6	96695.9	101670	118184	160026	104205	102769	-
MWStz562	7-Oxodehydroabietic acid*	Terpenoids	Ditepenoids	C20H26O3	315.2	187.12	314.188	[M+H]+	2	18684-55-4	-	64152.5	43356.8	34559.8	69018.9	34620	33154.3	57364.4	35458.5	59439.1	58335.7	36594.4	37778.1	67975.5	58875.7	62798.5	-
MWS201465	Glu-Phe	Amino acids and derivatives	Amino acids and derivatives	C14H18N2O5	295.13	120.08	294.122	[M+H]+	3	20556-22-3	-	227882	182634	278241	251780	268983	223736	399676	379676	352140	326523	311656	299597	377034	324529	318044	-
Zabp003107	8-HydroxydihydroSanguinarine	Alkaloids	Alkaloids	C20H15NO5	350.1	322.11	349.095	[M+H]+	3	-	-	65285.5	36597.6	58257.5	48266.7	51909.7	60648	36842.4	93343.2	23468.4	40636.2	42607.2	51165.9	99534.4	66124.7	38130.1	-
Walp007182	2-Aminohexadecane-1,15-diol	Lipids	Sphingolipids	C16H35NO2	274.27	88.08	273.267	[M+H]+	1	-	-	9.98444e+06	9.31527e+06	1.09694e+07	9.16926e+06	8.93929e+06	9.33158e+06	1.07723e+07	1.01236e+07	1.04202e+07	9.37527e+06	9.02961e+06	8.28183e+06	1.05708e+07	9.63157e+06	9.5843e+06	-
Wbmp010544	10-Hydroxymethyllycaconitine	Alkaloids	Alkaloids	C37H50N2O11	699.35	699.35	698.341	[M+H]+	3	-	-	2.80335e+07	3.11711e+07	2.79974e+07	2.78356e+07	2.65337e+07	2.23173e+07	4.20903e+07	3.24564e+07	2.93302e+07	2.48088e+07	1.98067e+07	1.88775e+07	3.34519e+07	2.8627e+07	2.52781e+07	-
Lcsp001861	Leu-Pro	Amino acids and derivatives	Amino acids and derivatives	C11H20N2O3	229.15	116.07	228.147	[M+H]+	1	-	-	968432	948099	924591	901213	771498	947097	875314	791808	766382	580055	727723	628846	939833	975245	868100	-
Lmhp001430	Cyclo(Pro-Glu)	Amino acids and derivatives	Amino acids and derivatives	C10H14N2O4	227.1	116.07	226.095	[M+H]+	2	-	-	3.15962e+06	4.05791e+06	2.51104e+06	3.70905e+06	2.58553e+06	3.03628e+06	1.59351e+06	1.66469e+06	1.54246e+06	1.57587e+06	1.68993e+06	1.77666e+06	2.597e+06	2.22717e+06	2.28018e+06	-
Smcp000882	N-benzoyl-2-aminoethyl-β-D-glucopyranoside	Alkaloids	Alkaloids	C15H21NO7	328.13	310.12	327.132	[M+H]+	3	-	-	127885	104816	148847	194400	267124	234845	98745	72761.8	96717.9	299429	210709	240531	222654	253818	250211	-
Safp021843	tributyl phosphate	Others	Others	C12H27O4P	267.17	98.98	266.165	[M+H]+	1	126-73-8	C14439	336286	258195	276575	384446	382611	392502	277836	342274	332837	391907	273937	235055	325951	295818	257246	-
Zmjp005262	2-Hydroxyl emodin-1-methyl ether	Quinones	Anthraquinone	C16H12O6	301.071	258.054	300.063	[M+H]+	3	346434-45-5	-	70779.1	98598.9	82493.7	90590.3	96979.6	93090.6	30626.8	30468.3	36016.9	91288.9	86760.1	93311.9	65115.3	65397	75624.3	-
Zbsp006756	Tricin-5-O-syringylalcohol*	Flavonoids	Flavones	C26H24O10	497.14	331.08	496.137	[M+H]+	1	-	-	6.24128e+06	4.48228e+06	5.34881e+06	7.45944e+06	5.69363e+06	7.42549e+06	6.7109e+06	6.17675e+06	6.56662e+06	5.13305e+06	6.81104e+06	7.12639e+06	6.63452e+06	6.46022e+06	6.11713e+06	-
Zahp011689	2,2-dimethylchromene-6-carboxylic acid*	Others	Others	C12H12O3	205.09	149.02	204.079	[M+H]+	1	34818-56-9	-	1.465e+06	1.52764e+06	1.5599e+06	1.93999e+06	1.52173e+06	1.60493e+06	1.41787e+06	1.54427e+06	1.33753e+06	1.66393e+06	1.61324e+06	1.41258e+06	1.53608e+06	1.47907e+06	1.47658e+06	-
pme3017	2-Aminoisobutyric acid	Organic acids	Organic acids	C4H9NO2	104.07	58.07	103.063	[M+H]+	3	62-57-7	C03665	1.26136e+07	1.43228e+07	1.08043e+07	1.18006e+07	1.23728e+07	1.04575e+07	8.04997e+06	7.3326e+06	9.85542e+06	8.22073e+06	1.00761e+07	1.13505e+07	1.15295e+07	1.13321e+07	1.02304e+07	-
pme3033	N,N-Dimethylglycine*	Amino acids and derivatives	Amino acids and derivatives	C4H9NO2	104.07	58.07	103.063	[M+H]+	3	1118-68-9	C01026	1.27097e+07	1.34872e+07	1.01257e+07	1.21969e+07	1.13218e+07	1.03815e+07	7.95802e+06	7.40567e+06	9.26244e+06	8.60873e+06	9.84483e+06	1.08807e+07	1.13348e+07	1.09502e+07	1.02911e+07	ko00260,ko01100
MWS00204g	N-Ethylglycine*	Amino acids and derivatives	Amino acids and derivatives	C4H9NO2	104.071	58.0659	103.063	[M+H]+	3	627-01-0	-	1.27097e+07	1.34872e+07	1.01257e+07	1.21969e+07	1.13218e+07	1.03815e+07	7.95802e+06	7.40567e+06	9.26244e+06	8.60873e+06	9.84483e+06	1.08807e+07	1.13348e+07	1.09502e+07	1.02911e+07	-
MWS201439	Phe-His	Amino acids and derivatives	Amino acids and derivatives	C15H18N4O3	303.15	156.08	302.138	[M+H]+	3	16874-81-0	-	44583.6	34542.5	27011.2	51006.5	28772.1	42773.3	24866	47155.8	29711.2	40971.6	33524.3	53731.1	40986.2	27735.2	60742.1	-
pmb0855	LysoPC 16:0	Lipids	LPC	C24H50NO7P	496.34	184.07	495.332	[M+H]+	1	17364-16-8	-	1.79141e+07	1.52179e+07	1.64912e+07	9.91119e+06	9.72276e+06	1.14814e+07	2.48047e+07	2.81956e+07	2.42872e+07	1.31988e+07	8.72947e+06	8.03523e+06	1.91215e+07	1.77923e+07	1.63878e+07	-
pmd0160	LysoPE 16:0(2n isomer)	Lipids	LPE	C21H44NO7P	454.29	313.27	453.286	[M+H]+	3	-	-	4.23252e+06	3.08454e+06	3.68133e+06	1.56467e+06	1.81579e+06	2.09111e+06	4.66408e+06	4.20883e+06	3.74509e+06	2.67178e+06	1.61226e+06	1.34713e+06	3.48264e+06	3.16505e+06	2.85891e+06	-
pme2024	Serotonin; 5-Hydroxytryptamine*	Alkaloids	Plumerane	C10H12N2O	177.102	160.076	176.095	[M+H]+	2	50-67-9	C00780	5.7803e+06	5.39167e+06	7.65941e+06	811664	1.39124e+06	1.30975e+06	5.14936e+06	4.93074e+06	4.13568e+06	4.01415e+06	3.64849e+06	3.40949e+06	5.43949e+06	5.35984e+06	4.97165e+06	ko00380,ko01100,ko01110
Lmxp011770	Diisobutyl phthalate*	Phenolic acids	Phenolic acids	C16H22O4	279.159	149.023	278.152	[M+H]+	1	84-69-5	C15205	1.61507e+07	1.73803e+07	1.66707e+07	2.19279e+07	1.74631e+07	1.92576e+07	1.91701e+07	1.83658e+07	1.78543e+07	1.75595e+07	1.80642e+07	1.53353e+07	1.81191e+07	1.71071e+07	1.61341e+07	-
Lajp009638	7-Methoxy-8-(3-methylbuta-1,3-dien-1-yl)-2H-chromen-2-one	Lignans and Coumarins	Coumarins	C15H14O3	243.1	131.05	242.094	[M+H]+	3	112667-50-2	-	252187	207240	289395	272726	261090	216939	144498	104866	69073.1	95949.7	118859	120293	230621	262264	136839	-
MWSmce542	1-Methyltryptophan	Amino acids and derivatives	Amino acids and derivatives	C12H14N2O2	219.11	132.09	218.106	[M+H]+	3	21339-55-9	-	135561	66872.5	80694.7	116358	42297.5	63372.4	304430	181829	240063	223900	331679	234283	126443	152327	199471	-
pmb0962	L-Lysine-Butanoic Acid	Amino acids and derivatives	Amino acids and derivatives	C10H22N2O4	235.17	118.09	234.158	[M+H]+	3	80407-71-2	-	3.71634e+06	6.83554e+06	3.63327e+06	3.97247e+06	5.62981e+06	4.37882e+06	3.90662e+06	2.90238e+06	3.22827e+06	6.50726e+06	6.09649e+06	7.58424e+06	5.78836e+06	5.57782e+06	3.98427e+06	-
Lcsp000435	Glu-Ser	Amino acids and derivatives	Amino acids and derivatives	C8H14N2O6	235.09	118.08	234.085	[M+H]+	3	5875-38-7	-	3.71634e+06	6.83554e+06	3.63327e+06	3.97247e+06	5.62981e+06	4.37882e+06	3.90662e+06	2.90238e+06	3.22827e+06	6.50726e+06	6.09649e+06	7.58424e+06	5.78836e+06	5.57782e+06	3.98427e+06	-
MWS5209	N-Methyl-α-aminoisobutyric acid	Amino acids and derivatives	Amino acids and derivatives	C5H11NO2	235.16	118.09	117.079	[2M+H]+	1	2566-34-9	-	3.71634e+06	6.83554e+06	3.63327e+06	3.97247e+06	5.62981e+06	4.37882e+06	3.90662e+06	2.90238e+06	3.22827e+06	6.50726e+06	6.09649e+06	7.58424e+06	5.78836e+06	5.57782e+06	3.98427e+06	-
Zmmp000969	5-Ribofuranosylnicotinamide	Nucleotides and derivatives	Nucleotides and derivatives	C11H14N2O5	255.1	123.06	254.09	[M+H]+	1	107325-67-7	-	1.51568e+07	1.47375e+07	8.29176e+06	1.11166e+07	5.81687e+06	6.75824e+06	4.41562e+06	4.02891e+06	5.72347e+06	2.72299e+06	4.98492e+06	5.17795e+06	7.62636e+06	7.31091e+06	6.66861e+06	-
MWSmce190	4-Hydroxy-L-Isoleucine	Amino acids and derivatives	Amino acids and derivatives	C6H13NO3	148.09	74.02	147.089	[M+H]+	3	781658-23-9	-	852382	792461	774690	748223	1.24039e+06	1.09769e+06	412324	403068	503498	1.2175e+06	1.23984e+06	1.40323e+06	1.0071e+06	1.05106e+06	902096	-
Wbsp000191	3,7,11-trimethyl-2-oxa-6,10,13-triazatricyclo[7.3.1.05,13]tridecane	Alkaloids	Alkaloids	C12H23N3O	226.19	180.18	225.184	[M+H]+	3	-	-	85881.3	120962	79404.2	93718.7	99362.1	99812.9	107815	78361.3	158543	62624.5	87641.8	81903.9	101712	120115	87532.7	-
Qmyp122716	Pregnane A	Others	Others	C27H44O9	513.31	351.25	512.298	[M+H]+	3	-	-	1.03986e+06	2.17667e+06	1.21263e+06	1.25142e+06	1.12115e+06	1.24275e+06	160852	85677.4	99773.3	138612	92388	348719	811519	816113	750734	-
pmb0856	LysoPE 18:1(2n isomer)*	Lipids	LPE	C23H46NO7P	480.31	339.29	479.301	[M+H]+	3	-	-	1.83695e+06	1.34776e+06	1.71471e+06	921383	907802	765808	3.59868e+06	2.2988e+06	1.37791e+06	1.02938e+06	927400	729593	1.69296e+06	1.65998e+06	1.4816e+06	-
mws1436	1,18-Octadecanediol	Lipids	Free fatty acids	C18H38O2	287.29	97.1	286.287	[M+H]+	3	3155-43-9	-	7691.44	7939.56	15469.7	17048.2	23159.5	23053.8	10354.5	12238.3	9018.91	23067	19200.3	17619.8	17313.9	18511.6	13732.1	-
Zmsp009001	2-hydroxy-3-{[3,4,5-trihydroxy-6-({[3,4,5-trihydroxy-6-(hydroxymethyl)oxan-2-yl]oxy}methyl)oxan-2-yl]oxy}propyl octadeca-9,12-dienoate	Others	Others	C33H58O14	679.39	263.24	678.383	[M+H]+	3	-	-	732963	607032	755813	444269	446184	397652	1.97565e+06	1.27339e+06	1.052e+06	601001	500170	620292	800631	921605	707290	-
Lmhp002153	N-p-Coumaroylhydroxyputrescine	Alkaloids	Phenolamine	C13H18N2O3	251.14	147.04	250.132	[M+H]+	1	-	-	1.27368e+06	514288	486482	262513	1.5778e+07	322491	874155	2.65501e+06	4.5238e+06	1.10227e+06	1.44263e+06	1.61636e+06	3.28916e+06	2.37408e+06	2.87107e+06	-
pmb0863	LysoPC 16:2(2n isomer)*	Lipids	LPC	C24H46NO7P	492.31	184.07	491.301	[M+H]+	1	-	-	125632	116247	110314	66296.4	57085.6	43989.9	156572	110811	69979.9	58029.3	27144.6	26907.2	97697.3	72944.8	82653.2	-
MWS2076	2-Aminophenol*	Alkaloids	Alkaloids	C6H7NO	110.06	65.04	109.053	[M+H]+	3	95-55-6	C01987	506272	376496	456802	293504	412739	429909	1.08502e+06	694700	611549	620546	638284	513910	713431	713748	566238	ko00380,ko01100
pme2801	7-Methylxanthine	Nucleotides and derivatives	Nucleotides and derivatives	C6H6N4O2	167.06	150.03	166.049	[M+H]+	3	552-62-5	C16353	41474.8	58866.1	48044.3	64397.3	74996.4	49144.7	36171.5	46489	59143.5	69639.8	63452.9	72157.8	79928.6	55526.7	45543.8	ko00232,ko01100,ko01110
Safp017918	(diphenylphosphoroso)benzene	Others	Others	C18H15OP	279.09	201.05	278.086	[M+H]+	3	791-28-6	-	199625	206418	190381	224271	219404	235678	253509	261750	287987	251593	199408	175457	258548	217296	220563	-
Walbp07873	12-Oxo phytodienoic acid	Lipids	Free fatty acids	C18H28O3	293.21	81.07	292.204	[M+H]+	2	67204-66-4	-	2.49362e+06	2.03339e+06	862120	4.12065e+06	1.03889e+06	1.04827e+06	270238	176398	236999	207362	304672	594143	1.24763e+06	1.17474e+06	1.15624e+06	-
Zbsp011292	Methyl [6]-Gingerdiol 3-acetate	Phenolic acids	Phenolic acids	C20H32O5	353.23	151.074	352.225	[M+H]+	3	-	-	764070	703459	713186	708998	806110	617336	391203	270534	231362	310561	280258	254421	582302	552534	505332	-
Lxmp122302	Dehydroxyampelopsisionoside*	Terpenoids	Sesquiterpenoids	C19H32O7	373.22	135.12	372.215	[M+H]+	3	-	-	133670	127357	154252	290878	219066	203778	130813	150704	208929	254841	183071	153937	229239	242421	164473	-
Qmyp101112	11R,12-Dihydroxy-6(7)-spirovetiven-8-one-9-O-β-D-glucopyranoside*	Terpenoids	Sesquiterpenoids	C19H32O7	373.22	135.12	372.215	[M+H]+	3	-	-	133670	127357	154252	290878	219066	203778	130813	150704	208929	254841	183071	153937	229239	242421	164473	-
Wcdp009119	Octadeca-9,12,15-trienoic acid*	Lipids	Free fatty acids	C18H30O2	279.232	81.0704	278.225	[M+H]+	3	28290-79-1	-	1.23247e+06	2.04296e+06	1.17397e+06	936223	801113	946625	853247	340443	380188	311819	264310	429403	750165	836543	690978	-
Layp006138	5-Hydroxy-3',4',7-trimethoxyflavone glucoside	Flavonoids	Flavones	C24H26O11	491.16	329.1	490.147	[M+H]+	3	-	-	147865	120665	102778	201368	194636	242058	215656	215087	171145	292474	336630	350866	276770	297282	209243	-
Lmtp004915	3,5-Dihydroxy-3',4'-diacetoxylstilbene-3-O-glucoside	Others	Stilbene	C24H26O11	491.15	329.1	490.147	[M+H]+	3	-	-	147865	120665	102778	201368	194636	242058	215656	215087	171145	292474	336630	350866	276770	297282	209243	-
Zahp014087	N-(12-methyltetradecyl)propionamide*	Alkaloids	Alkaloids	C18H37NO	284.3	88.08	283.288	[M+H]+	1	-	-	199881	158036	165584	195356	137464	207897	237712	211074	448689	184252	269594	154148	194793	250716	223024	-
Hamp012107	Stearamide*	Alkaloids	Alkaloids	C18H37NO	284.29	88.08	283.288	[M+H]+	1	124-26-5	C13846	199881	158036	165584	195356	137464	207897	237712	211074	448689	184252	269594	154148	194793	250716	223024	-
WaTKp26206	9-cis-β-apo-13-carotenone	Terpenoids	Sesquiterpenoids	C18H26O	259.21	175.15	258.198	[M+H]+	3	-	-	847147	1.12454e+06	757701	855251	464544	790442	385448	343342	462020	231852	284747	356081	385244	480490	447082	-
MWSmce607	DL-Threonine	Amino acids and derivatives	Amino acids and derivatives	C4H9NO3	120.07	56.05	119.058	[M+H]+	3	80-68-2	-	2.91687e+06	2.16494e+06	2.33977e+06	2.14641e+06	2.66615e+06	2.32046e+06	3.9958e+06	3.71866e+06	3.80605e+06	3.00137e+06	2.71903e+06	3.02651e+06	3.43368e+06	3.62539e+06	3.17128e+06	-
YC512118	Oleamide (9-Octadecenamide)	Lipids	Free fatty acids	C18H35NO	282.28	247.24	281.272	[M+H]+	1	301-02-0	C19670	269533	135163	111470	190867	101859	182580	125635	134390	270243	73619.2	198450	116260	143388	191286	185215	-
Wbmp010456	Macrophypene B	Terpenoids	Ditepenoids	C18H28O2	277.22	93.07	276.209	[M+H]+	3	-	-	5.33122e+06	8.86176e+06	4.94011e+06	6.04662e+06	5.31352e+06	4.88414e+06	1.4486e+06	740546	900055	1.06373e+06	1.08912e+06	2.2198e+06	4.16149e+06	4.12561e+06	3.98539e+06	-
Lmsp010763	Monolinolenin*	Lipids	Glycerol ester	C21H36O4	353.27	261.22	352.261	[M+H]+	1	75685-85-7	-	879238	995853	1.06563e+06	646389	729925	927269	1.20035e+06	687786	584076	708757	791032	816441	901965	950745	906845	-
Zkep02152	Cyclic AMP	Nucleotides and derivatives	Nucleotides and derivatives	C10H12N5O6P	330.06	136.06	329.053	[M+H]+	3	-	-	331811	234118	338266	340372	456461	534754	422047	440983	384193	296933	270480	258453	360440	408328	333522	-
pme0489	N-Methylnicotinamide	Alkaloids	Pyridine alkaloids	C7H8N2O	137.071	108.044	136.064	[M+H]+	3	114-33-0	-	713657	812490	839343	707162	756915	847431	800276	904277	755548	469462	425200	367848	741584	662063	730781	-
Walp006011	2-Aminotetradecane-1,4-diol	Lipids	Sphingolipids	C14H31NO2	246.24	88.08	245.236	[M+H]+	1	-	-	183385	174186	203589	147459	138541	167558	200495	173325	183469	138860	150123	134257	166709	174006	166897	-
Wcdp005264	Tetradecasphinganine	Others	Others	C14H31NO2	246.24	88.08	245.236	[M+H]+	1	-	-	183385	174186	203589	147459	138541	167558	200495	173325	183469	138860	150123	134257	166709	174006	166897	-
Lmjp005276	8-Methoxydehydroiso-α-Lapachone	Quinones	Quinones	C16H14O4	271.1	239.07	270.089	[M+H]+	3	-	-	81149.5	47384.1	54189.9	13184.8	22801.1	28204.6	26070.5	16057.5	21252.9	22414.8	19708.3	43433.7	40738.8	53363.1	39788.4	-
pmb0168	PC(16:1/14:1)	Lipids	PC	C38H70NO8P	700.49	184.07	699.484	[M+H]+	3	-	-	700895	514156	768585	594802	601705	430788	955451	954500	1.01886e+06	880330	597004	391593	895142	811175	849740	-
Lmhp008885	LysoPE 15:0(2n isomer)*	Lipids	LPE	C20H42NO7P	440.28	299.26	439.27	[M+H]+	1	-	-	30793.4	39345.7	36295.7	18860	15236.8	31497.3	108033	117360	78244.5	50010.2	27533.7	35434.6	46297.3	67084.9	70312	-
Ljmp121501	Mansonone N	Terpenoids	Sesquiterpenoids	C16H22O4	279.16	149.02	278.152	[M+H]+	3	-	-	1.27942e+07	1.20088e+07	1.28331e+07	1.60811e+07	1.26377e+07	1.35052e+07	1.44422e+07	1.46254e+07	1.20017e+07	1.56151e+07	1.4775e+07	1.24921e+07	1.32138e+07	1.28803e+07	1.24115e+07	-
MWS201396	Hyp-Trp	Amino acids and derivatives	Amino acids and derivatives	C16H19N3O4	318.15	188.07	317.138	[M+H]+	3	-	-	55208.9	59317.6	53965	65404.4	77255.6	57474.1	149786	127725	129285	107845	115550	88306.8	104090	111056	75663.6	-
Lmhp001670	L-Valyl-L-Leucine	Amino acids and derivatives	Amino acids and derivatives	C11H22N2O3	231.17	72.08	230.163	[M+H]+	3	3989-97-7	-	217374	178048	127015	113034	108193	127554	277316	173846	137866	93798.3	74730.3	125525	189592	232294	126737	-
pmp001012	6-Hydroxy-1,2,3,7-tetramethoxyxanthone	Flavonoids	Other Flavonoids	C17H16O7	333.1	318.07	332.09	[M+H]+	3	64756-87-2	-	98815.5	86822.8	86171.6	85831.4	98582.4	96448.5	86556.7	73647.3	83148.2	105585	124804	137004	110794	111352	93598.7	-
Zjjp092610	Dendronobilin I	Terpenoids	Sesquiterpenoids	C18H30O3	295.23	179.14	294.219	[M+H]+	3	-	-	181194	230018	144477	182596	90346.4	124893	71252.5	34967.4	35221.4	31424.1	48994	63961.4	116765	90243.1	76239.2	-
Zmjp013311	Gynoside A	Terpenoids	Triterpene Saponin	C41H70O13	771.5	609.45	770.482	[M+H]+	3	-	-	8.83742e+06	1.69312e+07	1.81646e+07	1.16215e+07	1.21337e+07	1.77863e+07	7.12311e+06	3.07664e+06	3.94242e+06	5.44054e+06	4.13297e+06	5.1635e+06	1.10179e+07	9.67448e+06	8.90907e+06	-
MWS1926	DL-Leucine	Amino acids and derivatives	Amino acids and derivatives	C6H13NO2	132.1	86.1	131.095	[M+H]+	1	328-39-2	-	1.44315e+08	9.09573e+07	1.2285e+08	1.65064e+08	1.59842e+08	1.63608e+08	2.11017e+08	2.02755e+08	2.19168e+08	2.68587e+08	2.31085e+08	2.54242e+08	2.255e+08	2.05096e+08	2.08878e+08	-
Lcsp000522	Prolylproline	Amino acids and derivatives	Amino acids and derivatives	C10H16N2O3	213.12	70.07	212.116	[M+H]+	3	20488-28-2	-	55690.9	48537.2	46964.9	29935.8	19791.2	37407.9	44459.1	46606.6	30786	40562.5	38471.9	36117.2	62595.9	49339.3	39091.5	-
MWSHC20114	5,7,2'-Trihydroxy-8-methoxyflavone; Scutevulin*	Flavonoids	Flavones	C16H12O6	301.07	286.05	300.063	[M+H]+	1	80713-32-2	-	667485	728382	523370	761416	686796	768713	221938	200831	213377	603359	530645	615103	611931	575656	521040	-
pmb0744	Tricin-4'-O-Benzoic Acid	Flavonoids	Flavones	C24H18O8	435.11	331.08	434.1	[M+H]+	3	-	-	618106	385886	491799	768664	519401	501341	419463	541521	461275	546735	712358	567378	473085	522962	498213	-
Qmdp112405	Viteagnusin A	Terpenoids	Ditepenoids	C22H36O3	349.27	293.21	348.266	[M+H]+	3	-	-	92842.3	216116	227431	529242	352495	777433	103066	50526	68638.7	417933	425901	552719	227382	259781	288077	-
Waymp05060	3-Hydroxy-beta-ionol 3-[6''-(3-Hydroxy-3-methylglutaryl)glucoside]	Terpenoids	Monoterpenoids	C25H40O11	517.27	211.17	516.257	[M+H]+	1	-	-	79658.6	49904.4	45189.2	119060	90651	101153	173070	156574	239074	280677	213223	132501	159290	164981	122763	-
Lmhp010514	LysoPE 20:2(2n isomer)	Lipids	LPE	C25H48NO7P	506.32	365.31	505.317	[M+H]+	1	-	-	164613	91595.8	134208	69595.2	68452.3	50006.2	296599	189654	141973	90403.2	65364.5	43555.9	148532	112736	129904	-
pme1184	2'-Deoxyguanosine	Nucleotides and derivatives	Nucleotides and derivatives	C10H13N5O4	268.1	152.06	267.097	[M+H]+	1	961-07-9	C00330	1.04042e+06	1.04365e+06	726921	2.52672e+06	1.04295e+06	1.34794e+06	619973	641073	844719	925299	1.08453e+06	1.10001e+06	878725	918879	939329	ko00230,ko01100,ko01232,ko02010
pma0461	14,15-Dehydrocrepenynic acid	Lipids	Free fatty acids	C18H28O2	277.22	93.07	276.209	[M+H]+	3	4154-44-3	-	4.86478e+06	7.52858e+06	3.64144e+06	5.83445e+06	4.83354e+06	3.54081e+06	1.00911e+06	783841	836418	748702	1.12405e+06	2.1112e+06	3.00907e+06	2.91382e+06	3.83224e+06	-
Zbsp006147	Tricin-4'-O-(β-guaiacylglycerol)ether-5-O-(6''-acetyl)glucoside*	Flavonoids	Flavones	C35H38O17	731.21	331.08	730.211	[M+H]+	3	-	-	72818.6	27260.4	45646	97833.2	60916.6	59676.6	54672.8	105892	69038.4	57744.8	118536	100730	33213.3	58743.9	77198.5	-
Zbsp005991	Tricin-4'-O-(β-guaiacylglycerol)ether-7-O-(6''-acetyl)glucoside*	Flavonoids	Flavones	C35H38O17	731.21	331.08	730.211	[M+H]+	3	-	-	72818.6	27260.4	45646	97833.2	60916.6	59676.6	54672.8	105892	69038.4	57744.8	118536	100730	33213.3	58743.9	77198.5	-
Zmjp000966	Vidarabine	Nucleotides and derivatives	Nucleotides and derivatives	C10H13N5O4	268.11	136.06	267.097	[M+H]+	1	5536-17-4	-	3.37062e+06	2.28492e+06	4.67495e+06	1.56262e+06	1.89903e+06	2.65237e+06	7.97911e+06	9.29899e+06	8.1184e+06	2.77121e+06	1.46738e+06	1.69988e+06	5.5125e+06	4.68357e+06	5.23117e+06	-
Yalp005253	Toonasterone A	Steroids	Steroid	C21H34O4	351.25	259.21	350.246	[M+H]+	3	-	-	494352	1.16416e+06	598792	707791	455486	627764	129981	62224.5	57535.5	62108.6	82156.9	160672	364076	517495	329691	-
HX1223	Germacra-1(10),4,7(11)-trien-9α-ol	Terpenoids	Monoterpenoids	C15H24O	221.19	105.07	220.183	[M+H]+	3	-	-	98223.7	93280.8	90574.3	74336.5	61435.7	92630.6	81872.3	96199.6	104374	98134	104441	91397.3	104519	97354.8	89144.2	-
Lmhp007598	LysoPC 19:2(2n isomer)	Lipids	LPC	C27H52NO7P	534.36	184.07	533.348	[M+H]+	3	-	-	6.8263e+06	7.08814e+06	3.32781e+06	7.17577e+06	1.85634e+06	2.63486e+06	2.02907e+06	686334	1.61878e+06	714198	610594	968464	2.90487e+06	3.08851e+06	2.84398e+06	-
Lmqp006559	2-Amino-1,3-eicosanediol	Lipids	Sphingolipids	C20H43NO2	330.34	312.33	329.329	[M+H]+	1	-	-	1.77996e+06	1.53667e+06	2.00247e+06	1.2358e+06	1.3068e+06	1.2887e+06	2.23357e+06	2.13389e+06	2.02834e+06	1.61174e+06	1.56375e+06	1.37481e+06	1.69008e+06	1.36361e+06	1.3887e+06	-
pme0220	Methyl jasmonate	Organic acids	Organic acids	C13H20O3	225.15	151.11	224.141	[M+H]+	3	1211-29-6	C11512	72054.6	47535.5	63128.6	75492.7	42219.2	60705.8	42553	54966.6	70341.6	72853.6	59615.7	41141.3	52536.4	52668.6	43886.1	ko00592,ko01110
Lmhp010573	1-Linoleoylglycerol-3-O-glucoside*	Lipids	Glycerol ester	C27H48O9	517.34	263.24	516.33	[M+H]+	1	-	-	520175	373657	377756	455723	346949	366630	278951	122621	102577	169216	200846	222070	298630	309006	318196	-
Wbtp007297	6-hydroxy-1-methoxyxanthen-9-one	Flavonoids	Other Flavonoids	C14H10O4	243.06	228.04	242.058	[M+H]+	3	-	-	1.36722e+06	2.68003e+06	489760	3.30578e+06	1.43162e+06	1.51989e+06	85665.3	88971	123553	169313	558761	818753	474938	395398	364194	-
Sazp005756	Acetylbyakangelicin	Lignans and Coumarins	Coumarins	C19H20O8	377.12	273.11	376.116	[M+H]+	3	-	-	34702.8	38520.9	36652.9	71645.1	68033.7	108825	53794.2	48162.5	28352.9	86915.9	111397	112214	67185.4	63310.8	62683.3	-
Lcsp012679	linolenoyl ethanolamine	Lipids	LPE	C20H35NO2	322.27	62.06	321.267	[M+H]+	3	57086-93-8	-	24487.7	37789.6	33982.6	22080	21578.6	25968.2	26254	20181.5	17422.6	26880	21111.3	32398.2	25311.9	24425.1	29034	-
Zblp006164	7,3',4'-trimethoxyquercetin-3-O-α-L-rhamnosyl(1→2)-β-D-glucopyranoside	Flavonoids	Flavonols	C30H36O16	653.21	345.1	652.2	[M+H]+	2	-	-	450946	248638	463676	488161	436116	621968	1.57271e+06	2.04514e+06	1.51599e+06	1.45457e+06	2.85088e+06	3.50369e+06	1.71461e+06	1.58904e+06	1.53985e+06	-
Wcdp010162	1-Monolinolenoyl-Rac-Glycerol*	Lipids	Glycerol ester	C21H36O4	353.268	261.223	352.261	[M+H]+	1	18465-99-1	-	1.09292e+06	954458	1.05845e+06	655313	890996	947361	1.06426e+06	701410	507104	691720	873100	684564	970915	814941	845486	-
MWStz661	Neocnidilide*	Others	Lactones	C12H18O2	195.14	79.05	194.131	[M+H]+	2	4567-33-3	C17002	67031.5	90586.5	106983	92101.1	98682.5	97189.3	108254	128251	91086.5	123602	105563	66003.3	123145	112833	91395	-
Zken00392	1-(9Z-octadecenoyl)-sn-glycero-3-phosphocholine	Lipids	LPC	C26H52NO7P	544.34	485.26	521.348	[M+Na]+	1	-	-	466901	305682	320716	229352	177297	168907	385557	220634	140595	120029	76470.1	49391.2	189428	197903	175622	-
Latp011219	3,5-Dimethyl-2,3-dihydrobenzofuran	Others	Others	C10H12O	149.1	121.06	148.088	[M+H]+	3	-	-	4.43821e+06	4.28789e+06	4.97353e+06	5.7407e+06	4.86812e+06	5.1422e+06	5.03824e+06	5.92567e+06	5.1329e+06	4.68137e+06	4.77274e+06	4.51108e+06	5.14374e+06	4.87412e+06	4.33908e+06	-
MWSmce341	Butyl isobutyl phthalate*	Phenolic acids	Phenolic acids	C16H22O4	279.159	149.033	278.152	[M+H]+	1	17851-53-5	-	1.77747e+07	1.8777e+07	1.90404e+07	1.8138e+07	1.77578e+07	2.07988e+07	1.82895e+07	1.90228e+07	1.79646e+07	1.81502e+07	1.65686e+07	1.57021e+07	1.66803e+07	1.6876e+07	1.4865e+07	-
MWS1830	Ethylsalicylate	Phenolic acids	Phenolic acids	C9H10O3	167.07	121.03	166.063	[M+H]+	3	118-61-6	-	214970	289103	126031	302018	206878	167088	77868.9	69665.3	88600.7	48121.4	86821.2	181952	166472	81971.6	145055	-
Wasdp04018	Tricin-7-O-Glucoside-4'-O-glycerol	Flavonoids	Flavones	C26H30O14	567.17	331.08	566.164	[M+H]+	1	-	-	401936	354140	327448	477393	292201	417397	378558	521028	547957	514329	502688	373806	440393	283101	430390	-
pmp001251	LysoPC 18:2(2n isomer)	Lipids	LPC	C26H50NO7P	520.34	184.07	519.332	[M+H]+	1	-	-	2.41028e+06	1.83592e+06	2.03563e+06	1.30548e+06	1.24833e+06	991558	2.68944e+06	1.71675e+06	1.03906e+06	698712	521776	462776	1.61585e+06	1.53667e+06	1.55221e+06	-
Lmhp009129	LysoPC 15:0(2n isomer)*	Lipids	LPC	C23H48NO7P	482.32	184.07	481.317	[M+H]+	1	-	-	170796	113483	114747	78703.9	135033	122204	527975	731278	435962	220524	157239	135274	326237	280511	143942	-
MW0150464	Gly-Pro-Gln	Amino acids and derivatives	Amino acids and derivatives	C12H20N4O5	301.14	170.05	300.143	[M+H]+	3	-	-	836954	198829	403254	310560	274108	330420	979240	1.27776e+06	962845	587077	724524	471672	900685	571690	796045	-
MW0105857	Asp-Gly-Lys	Amino acids and derivatives	Amino acids and derivatives	C12H22N4O6	319.15	301.14	318.154	[M+H]+	3	-	-	566410	92697.4	254750	187834	234475	175304	402068	718720	594055	429495	346702	416593	550462	379364	372131	-
Zbbp006041	Pratensein*	Flavonoids	Isoflavones	C16H12O6	301.071	286.047	300.063	[M+H]+	1	2284-31-3	C10520	667485	727584	523370	761416	686796	768713	221938	200831	213377	603359	516228	615103	611931	575656	521040	ko00943
Lajp006434	3',5'-dihydroxy-5,7,4'-trimethoxyflavone-3'-glucoside	Flavonoids	Flavones	C24H26O12	507.15	345.1	506.142	[M+H]+	1	-	-	97763.6	57038.6	79912.6	126281	127691	142627	523813	722452	411495	1.59903e+06	3.29491e+06	3.54937e+06	1.06876e+06	828200	992684	-
pmb0854	LysoPC 18:3	Lipids	LPC	C26H48NO7P	518.32	184.07	517.317	[M+H]+	1	-	-	1.73988e+06	1.18656e+06	1.66767e+06	988633	1.04115e+06	805248	2.85609e+06	1.77292e+06	1.29988e+06	1.01908e+06	629026	521239	1.41872e+06	1.42119e+06	1.42025e+06	-
Zbkp008024	Artemisinic aldehyde	Alkaloids	Alkaloids	C15H22O	219.17	159.12	218.167	[M+H]+	3	-	C20308	56995.9	52626	54170.9	64272.8	60183.5	54418.7	62497	58395.7	64809.2	51574.7	45712.8	47596.1	70244.2	49554	55441.1	-
Wbsp000408	3β,14α,15α,21α-tetrahydroxyserrat-14-en-21-acetyl-3-(4'-hydroxybenzoate)	Terpenoids	Terpene	C39H58O7	639.43	639.43	638.418	[M+H]+	3	-	-	1.64974e+07	3.66886e+07	1.66595e+07	3.46141e+06	2.40661e+07	1.14965e+07	2.24531e+06	1.89377e+06	1.17605e+06	1.64833e+06	7.30549e+06	8.15085e+06	6.69349e+06	6.99236e+06	6.32762e+06	-
MWSmce549	1-Monomyristin	Lipids	Glycerol ester	C17H34O4	303.25	57.07	302.246	[M+H]+	1	589-68-4	-	107718	81104.3	83220.5	63268.1	93239.3	96110.2	78590.9	87288.3	115096	70886.3	127368	110046	56040.2	81692.8	45337.7	-
Lasp010382	Ent-16beta-Methoxy-19-Kauranoic Acid	Terpenoids	Ditepenoids	C21H34O3	335.26	67.05	334.25	[M+H]+	3	38308-35-9	-	525472	595212	643687	521876	551059	498587	259143	178681	144406	202977	201496	221882	413523	385268	445546	-
MWS3105	Aniline	Alkaloids	Alkaloids	C6H7N	94.07	51.03	93.0578	[M+H]+	3	62-53-3	C00292	63332.4	33274.3	49449.9	92050.5	79289.1	71966.4	126010	116066	107405	155986	126584	122406	165128	112059	98315.3	-
Wbsp004755	Methyl Hydroxycinnamate	Phenolic acids	Phenolic acids	C10H10O3	179.07	119.05	178.063	[M+H]+	3	80540-55-2	-	67347.7	72587.8	83119	48185.5	68935.6	81192.3	81787.8	51046.4	46846.9	60452.4	74796.6	71297.9	74109	62555	82486.4	-
MW0144636	Ala-Leu-His	Amino acids and derivatives	Amino acids and derivatives	C15H25N5O4	340.19	176.14	339.191	[M+H]+	3	-	-	320564	107336	141785	382391	178734	378806	120990	70557.9	197888	200273	171191	201596	204192	177951	183844	-
pmb1466	Tricin-4'-O-syringic acid	Flavonoids	Flavones	C26H22O11	511.12	331.08	510.116	[M+H]+	3	-	-	112523	117603	109290	178487	161865	183976	86964.4	106695	120681	89869	105492	88652	105557	135178	102543	-
Lafp004533	(6R,9R)-3-Oxo-α-ionol-β-D-malonyl-glucoside*	Terpenoids	Sesquiterpenoids	C22H32O10	457.209	209.154	456.199	[M+H]+	1	-	-	1.00129e+06	430628	665898	857695	1.60969e+06	1.13013e+06	5.26367e+06	3.26813e+06	4.50458e+06	5.96956e+06	6.2784e+06	6.57054e+06	3.03561e+06	3.59883e+06	3.64021e+06	-
Wagp005508	3-Hydroxy-Beta-Ionone 3-(6''-Malonyl)Glucoside	Others	Others	C22H32O10	457.2	209.15	456.2	[M+H]+	3	-	-	1.00129e+06	573783	894512	995703	1.62769e+06	1.2181e+06	5.3107e+06	4.85681e+06	4.55145e+06	7.59895e+06	6.2784e+06	6.57054e+06	4.33489e+06	3.59883e+06	3.65857e+06	-
MWSmce674	Phylloquinone (Vitamin K1)	Others	Vitamin	C31H46O2	451.36	89.06	450.35	[M+H]+	3	84-80-0	C02059	39655.8	48914.5	39859	32714.7	28098.5	39837.4	62246.6	35392.7	37570.9	43885.3	25851.6	34033.1	37441.1	25436.7	35258.8	ko00130,ko01100,ko01110,ko01240
MWSmce412	Senkyunolide A	Others	Lactones	C12H16O2	193.12	91.06	192.115	[M+H]+	3	63038-10-8	C17853	644677	651548	686631	903308	752489	898292	660846	975525	891603	936654	721793	593303	750317	779236	745950	-
Walp010787	2-aminotetracoSane-1,5,23-triol	Lipids	Sphingolipids	C24H51NO3	402.39	340.36	401.387	[M+H]+	2	-	-	603834	444453	634985	283173	419819	392136	738725	666123	527300	502119	560972	444494	658508	605112	614164	-
Lmyp001375	BOA-6-O-glucoside	Alkaloids	Alkaloids	C13H15NO8	314.09	152.03	313.08	[M+H]+	1	-	-	4.41338e+06	2.55053e+06	3.68911e+06	3.59149e+06	3.06475e+06	2.70235e+06	1.80797e+06	1.95149e+06	1.64407e+06	2.58264e+06	2.45417e+06	2.10301e+06	2.84397e+06	2.2949e+06	2.56047e+06	-
Walp007190	2-AminoicoSane-1,5,7,19-tetraol	Lipids	Sphingolipids	C20H43NO4	362.33	300.29	361.319	[M+H]+	1	-	-	5.00874e+06	4.57604e+06	4.87111e+06	4.78725e+06	4.49701e+06	4.31636e+06	5.87981e+06	4.90271e+06	5.78524e+06	4.79821e+06	4.69652e+06	4.12598e+06	5.21884e+06	4.94508e+06	4.62256e+06	-
Wcdp011414	Erucamide	Others	Others	C22H43NO	338.34	303.3	337.334	[M+H]+	3	112-84-5	-	1.70236e+06	1.99211e+06	3.55237e+06	2.93606e+06	2.15922e+06	2.67051e+06	2.52388e+06	3.83842e+06	2.58053e+06	3.48741e+06	1.7027e+06	2.00163e+06	132962	202909	170229	-
Qmqp101736	Sessilifol O	Terpenoids	Sesquiterpenoids	C19H32O3	309.24	179.14	308.235	[M+H]+	3	-	-	19326.5	17025.2	16185.4	26280.7	11435.9	13458.5	19335.3	9338.96	8826.12	8391.58	12715.9	6997.75	19154.4	18075.8	11086.3	-
MWSmce463	Mesitaldehyde	Others	Aldehyde compounds	C10H12O	149.1	65.04	148.089	[M+H]+	3	487-68-3	-	300840	260132	423346	340392	287137	343133	371536	375205	339729	418503	281388	243890	311755	328147	242798	-
Wcdp010432	Linoleamide	Lipids	Free fatty acids	C18H33NO	280.26	245.23	279.256	[M+H]+	1	3999-01-7	-	35030.6	26420.3	21560.3	40106.4	38071.6	32454.7	13133.6	20824.9	37058.9	14141.1	31088.5	21097.6	31019.5	26989.9	20400.9	-
Qmyp122107	3,5,11(13)-Trieneudesma-13-oic acid	Terpenoids	Sesquiterpenoids	C15H20O2	233.15	105.07	232.146	[M+H]+	2	-	-	74829.2	83074.4	71922.4	90625.6	68170.8	73180.1	98676.9	84627.6	92966.9	86968.7	86029.6	80801.7	95853.8	110832	76156.6	-
Wcfp007836	Tetradecyldiethanolamine	Alkaloids	Alkaloids	C18H39NO2	302.3	88.08	301.298	[M+H]+	2	18924-66-8	-	537094	447801	661118	472981	503866	472241	625030	570395	535235	505752	513550	437030	542018	496439	534117	-
MWSslk097	Dimethyl phthalate	Phenolic acids	Phenolic acids	C10H10O4	195.06	163.04	194.058	[M+H]+	3	131-11-3	C11233	555137	412041	470872	483006	395827	544656	534210	607244	497163	492143	433874	462060	525043	454332	428061	-
Lcsp001306	Ser-Ile-Asp	Amino acids and derivatives	Amino acids and derivatives	C13H23N3O7	334.16	173.13	333.154	[M+H]+	3	-	-	67358.6	61704.9	87291.5	114569	95720.8	53008.7	82805.9	120009	40840	65192.7	52304.9	50796.6	78873.8	97484	79005.5	-
Wagp007602	Demethoxysudachitin*	Flavonoids	Flavones	C17H14O7	331.082	316.09	330.074	[M+H]+	3	4323-80-2	-	3.23746e+06	2.84054e+06	3.01465e+06	4.06394e+06	3.10522e+06	3.81067e+06	2.74669e+06	2.68436e+06	2.37422e+06	3.87635e+06	4.32469e+06	5.34578e+06	3.84408e+06	3.73157e+06	3.35195e+06	-
pmp000091	1,3-O-Diferuloylglycerol*	Phenolic acids	Phenolic acids	C23H24O9	445.15	177.05	444.142	[M+H]+	1	83008-46-2	-	1.94038e+06	128947	40919.7	458560	292822	561579	1.17092e+06	2.51744e+06	3.68928e+06	1.53657e+06	1.93217e+06	1.89442e+06	1.50356e+06	1.37758e+06	1.41535e+06	-
mws1372	Myosmine	Alkaloids	Pyridine alkaloids	C9H10N2	147.092	105.045	146.084	[M+H]+	3	532-12-7	C10160	233928	268153	327483	292600	277289	332172	343676	436985	487197	301664	291080	224795	354850	265661	381651	-
Lajp006634	3',5'-dihydroxy-5,7,4'-trimethoxyflavone-3'-(6''-malonylglucoside)	Flavonoids	Flavones	C27H28O15	593.15	345.1	592.143	[M+H]+	1	-	-	186938	104819	212792	233518	185302	281619	1.96586e+06	2.0025e+06	1.40438e+06	2.12915e+06	3.17287e+06	3.8403e+06	1.3247e+06	1.29126e+06	1.28375e+06	-
MWS0442	Maltotriose	Others	Saccharides	C18H32O16	527.16	365.1	504.169	[M+Na]+	3	1109-28-0	C01835	249721	219204	152306	320968	367862	371219	242219	424612	216726	430754	565038	947619	279840	295830	378197	ko02010
Qmqp101735	3β,6β-Dihydroxy-15-nor-14-oxo8(17),12-labdadien-14-a	Terpenoids	Sesquiterpenoids	C19H30O3	307.23	219.17	306.219	[M+H]+	3	-	-	29669.8	31322.3	27084.8	26916.7	22209.6	17553.4	21851.4	14840.1	13933.4	13815.2	19489.9	22437.6	19578.4	26046.5	23551.7	-
pme0120	5-Aminovaleric acid	Organic acids	Organic acids	C5H11NO2	118.09	101.06	117.079	[M+H]+	1	660-88-8	C00431	683144	460867	613314	353597	171911	330680	674828	677835	514069	268269	325755	313314	746438	625090	683982	ko00310,ko00330,ko00470,ko01100
pmb0774	N-Hydroxytryptamine*	Alkaloids	Plumerane	C10H12N2O	177.1	160.08	176.095	[M+H]+	2	-	C17203	5.7803e+06	5.69468e+06	7.72636e+06	762470	1.39124e+06	1.30029e+06	5.14936e+06	4.93074e+06	4.13568e+06	4.01415e+06	3.64849e+06	3.40949e+06	5.65291e+06	5.35984e+06	4.97165e+06	ko00380,ko01100
MW0153140	Lys-Ser-Val	Amino acids and derivatives	Amino acids and derivatives	C14H28N4O5	355.19	84.08	332.206	[M+Na]+	3	-	-	258702	116256	136121	480179	156631	200392	698455	987757	549432	467117	595479	609693	457179	406322	435413	-
pmb2221	4-Hydroxysphinganine; Phytosphingosine	Lipids	Sphingolipids	C18H39NO3	318.3	60.04	317.293	[M+H]+	2	554-62-1	C12144	1.48378e+06	1.04874e+06	1.32609e+06	210734	473646	420233	1.68523e+06	1.85299e+06	1.32462e+06	687541	648705	592771	1.15468e+06	1.02075e+06	1.04753e+06	ko00600,ko01100
Sayp010368	phyllanflexoid A*	Terpenoids	Ditepenoids	C20H26O3	315.19	187.11	314.188	[M+H]+	2	-	-	64498.4	38317	54198.2	44608.7	44318.6	31461.9	49373	46876.2	64160.3	48944.5	21796.8	33349.1	63056.3	42555.5	58554.1	-
mws0671	L-Homoserine*	Amino acids and derivatives	Amino acids and derivatives	C4H9NO3	120.066	74.0601	119.058	[M+H]+	3	672-15-1	C00263	5.36844e+06	4.0422e+06	4.17225e+06	3.89077e+06	4.94174e+06	4.35758e+06	7.09961e+06	6.36182e+06	6.95197e+06	5.21959e+06	5.42365e+06	5.88943e+06	6.42556e+06	6.35044e+06	6.01365e+06	ko00260,ko00270,ko00300,ko00920,ko01100,ko01110,ko01230
mws0230	L-Threonine*	Amino acids and derivatives	Amino acids and derivatives	C4H9NO3	120.07	74.06	119.058	[M+H]+	3	72-19-5	C00188	5.36844e+06	4.0422e+06	4.17225e+06	3.89077e+06	4.94174e+06	4.35758e+06	7.09961e+06	6.36182e+06	6.95197e+06	5.21959e+06	5.42365e+06	5.88943e+06	6.42556e+06	6.35044e+06	6.01365e+06	ko00260,ko00261,ko00290,ko00470,ko00860,ko00970,ko01100,ko01110,ko01230,ko02010
Yacp000453	3-hydroxy-1-methylpyrrolidin-2-one*	Alkaloids	Pyrrole alkaloids	C5H9NO2	116.07	70.06	115.063	[M+H]+	3	132996-63-5	-	1.10966e+06	745964	977474	1.07716e+06	1.41299e+06	1.2879e+06	1.42539e+06	1.49892e+06	1.33057e+06	1.76895e+06	1.99431e+06	1.99443e+06	1.51774e+06	1.83243e+06	1.66716e+06	-
Lamp000484	4-Methylazetidine-2-Carboxylic acid*	Alkaloids	Alkaloids	C5H9NO2	116.07	70.06	115.063	[M+H]+	3	1779725-63-1	-	1.10966e+06	745964	977474	1.07716e+06	1.41299e+06	1.2879e+06	1.42539e+06	1.49892e+06	1.33057e+06	1.76895e+06	1.99431e+06	1.99443e+06	1.51774e+06	1.83243e+06	1.66716e+06	-
pme0006	L-Proline*	Amino acids and derivatives	Amino acids and derivatives	C5H9NO2	116.071	70.0651	115.063	[M+H]+	1	147-85-3	C00148	1.14225e+06	728151	979472	994191	1.59151e+06	1.38732e+06	1.43938e+06	1.40465e+06	1.48675e+06	1.5584e+06	1.82835e+06	2.07717e+06	1.78837e+06	1.7564e+06	1.58244e+06	ko00330,ko00332,ko00470,ko00970,ko01100,ko01110,ko01230,ko02010
MWS00330g	1-Amino-1-cyclobutane-carboxylic-acid*	Amino acids and derivatives	Amino acids and derivatives	C5H9NO2	116.07	70.07	115.063	[M+H]+	1	22264-50-2	-	1.10966e+06	745964	977474	1.07716e+06	1.41299e+06	1.2879e+06	1.42539e+06	1.49892e+06	1.33057e+06	1.76895e+06	1.99431e+06	1.99443e+06	1.51774e+06	1.83243e+06	1.66716e+06	-
MWStz005	2,7-Dihydroxy-1,4-benzoxazin-3(4H)-one (DHBOA)	Alkaloids	Alkaloids	C8H7NO4	182.04	167.02	181.037	[M+H]+	3	69804-59-7	-	423536	405130	247578	838076	431009	704497	199638	127659	309816	234244	612180	968705	409313	333350	324018	-
pmb0142	Caffeic aldehyde	Others	Aldehyde compounds	C9H8O3	165.05	95.05	164.047	[M+H]+	3	141632-15-7	C10945	372126	296085	217535	237654	141415	191987	151882	109087	154133	94510.8	99208.4	115083	209879	128015	199405	ko00940,ko01110
Zbsp007500	Tricin-4'-O-Guaicylglycerol	Flavonoids	Flavones	C28H28O11	541.17	331.08	540.163	[M+H]+	3	-	-	954406	667969	907553	1.69997e+06	1.09578e+06	1.09073e+06	673650	708890	564445	929494	973367	1.2225e+06	937743	824315	900155	-
pmb0876	LysoPE 16:0	Lipids	LPE	C21H44NO7P	454.29	313.27	453.286	[M+H]+	1	53862-35-4	-	3.94121e+06	3.2002e+06	3.68023e+06	1.51179e+06	1.99382e+06	1.96509e+06	4.33989e+06	4.26934e+06	3.6401e+06	2.62154e+06	1.53319e+06	1.33096e+06	3.62945e+06	2.88946e+06	2.87717e+06	-
Wacyp09192	2,5-O-Di-CinnamylSorbitol	Phenolic acids	Phenolic acids	C24H30O6	415.21	119.09	414.204	[M+H]+	1	-	-	2.08315e+06	2.25292e+06	1.95743e+06	2.13259e+06	2.40371e+06	2.98344e+06	2.23321e+06	2.01544e+06	4.22735e+06	3.25277e+06	2.05298e+06	1.5195e+06	1.25163e+06	1.29493e+06	1.16373e+06	-
Wcdp010864	Hexadecanamide	Alkaloids	Alkaloids	C16H33NO	256.26	88.08	255.256	[M+H]+	1	629-54-9	-	575076	371303	811306	711301	452315	635775	578368	595635	1.27756e+06	344229	790080	396913	491201	564295	552850	-
Wcdp006929	(9Z,11E,13E,15Z)-4-Oxo-9,11,13,15-Octadecatetraenoic Acid	Lipids	Free fatty acids	C18H26O3	291.2	207.14	290.188	[M+H]+	1	17699-21-7	-	756934	1.04288e+06	698388	981991	413562	638711	310072	237669	348787	401610	376398	302899	598943	527514	385119	-
Walp007095	2-Amino-7-methyltridecan-1-ol*	Lipids	Sphingolipids	C14H31NO	230.25	62.06	229.241	[M+H]+	1	-	-	63331.7	70372.3	65156	66328.8	51181	61444.8	83368.4	68070.9	61915.3	55225.5	57067.8	50930.8	61855.4	56857.8	67785.2	-
MW0150470	Gly-Pro-Phe	Amino acids and derivatives	Amino acids and derivatives	C16H21N3O4	342.14	147.04	319.153	[M+Na]+	3	70393-97-4	-	378744	559530	498836	584883	634548	494069	291120	204582	257757	304117	292832	254537	431793	344575	347628	-
pmb0064	DIMBOA glucoside	Alkaloids	Alkaloids	C15H19NO10	374.11	198.08	373.101	[M+H]+	3	18607-79-9	C04831	682758	363355	709570	616697	945157	770465	1.49348e+06	1.36321e+06	1.2805e+06	824117	1.05701e+06	1.09147e+06	1.03972e+06	1.20975e+06	1.21652e+06	ko00402,ko00999,ko01100,ko01110
MW0149854	Gln-Val-Gln	Amino acids and derivatives	Amino acids and derivatives	C15H27N5O6	374.2	195.12	373.196	[M+H]+	3	-	-	451752	399775	584219	395445	570489	505278	688482	764651	691397	734781	697605	477619	608050	605254	628719	-
Zbsp002605	Vicenin II-7-O-glucoside	Flavonoids	Flavones	C33H40O20	757.22	577.16	756.211	[M+H]+	2	-	-	135961	134308	199870	129663	232090	332936	626837	465637	646335	571787	758282	562892	420020	450422	627896	-
Lmhp003013	N-Feruloyl-Cadaverine	Alkaloids	Phenolamine	C15H22N2O3	279.17	177.05	278.163	[M+H]+	3	-	-	4.01175e+06	1.93064e+06	2.88041e+06	1.13909e+06	1.27897e+06	928378	1.54722e+06	1.45154e+06	1.92143e+06	561567	689896	733479	1.85351e+06	1.89832e+06	1.29185e+06	-
MW0145494	Arg-Ser-Gln	Amino acids and derivatives	Amino acids and derivatives	C14H27N7O6	390.21	177.05	389.202	[M+H]+	3	-	-	5.67005e+06	5.29197e+06	4.50097e+06	5.17876e+06	4.16273e+06	5.3734e+06	3.58232e+06	4.30371e+06	4.9406e+06	4.88993e+06	4.81474e+06	4.48281e+06	5.75673e+06	5.44982e+06	5.21027e+06	-
Lcsp001149	Pro-Val-Thr	Amino acids and derivatives	Amino acids and derivatives	C14H25N3O5	316.19	70.07	315.179	[M+H]+	3	-	-	130945	130503	75873.5	94654.3	68399.7	81422.5	100038	103387	64274.1	32626.6	56646.2	96013.9	88203.4	142679	99656	-
MWSmce492	Vasicine	Alkaloids	Pyrrole alkaloids	C11H12N2O	189.1	171.09	188.095	[M+H]+	3	7174-27-8	-	6.38782e+06	4.64521e+06	4.88854e+06	6.42568e+06	6.53777e+06	6.19707e+06	1.57033e+07	1.49077e+07	1.64411e+07	1.62404e+07	1.39584e+07	1.39692e+07	1.07219e+07	9.39209e+06	9.82809e+06	-
Wagp008002	1,5-Dihydroxy-2,3-Dimethoxy-10-Methyl-9-Acridone	Alkaloids	Alkaloids	C16H15NO5	302.1	287.08	301.095	[M+H]+	3	-	-	95815.5	123492	75948	129099	118643	124063	40796.6	39961	40067.9	94906	90711.9	113428	106478	98493.2	96616.9	-
P0684619	(2-{[(2S)-2,3-dihydroxypropyl phosphonato]oxy}ethyl)trimethylazanium	Others	Others	C8H20NO6P	280.09	221.02	257.103	[M+Na]+	3	-	-	444212	404950	198652	1.14039e+06	1.19489e+06	1.00756e+06	366435	292922	178590	454508	458655	672242	569160	676496	505917	-
zjgp122326	Pyridine-4-formyl-O-β-D-glucopyranoside	Alkaloids	Pyridine alkaloids	C12H15NO7	286.092	124.039	285.085	[M+H]+	3	-	-	265528	215230	288704	277178	395157	355721	258820	140702	226469	184755	274238	222258	284107	223672	214830	-
Sasp007990	Myristoyl Ethanolamide	Lipids	Sphingolipids	C16H33NO2	272.26	100.08	271.251	[M+H]+	2	142-58-5	-	78042	64158.6	78464.4	82676.3	60112	68267.4	114875	100023	94285.4	84164.4	65156	63475.5	83418.3	66121.8	69403.3	-
Wcop008480	2,5-dimethyl-2,3,3a,7a-tetrahydro-1H-indene-1,3-diol	Terpenoids	Sesquiterpenoids	C11H16O2	181.12	135.12	180.115	[M+H]+	3	-	-	1.4791e+06	1.57374e+06	1.29421e+06	1.42801e+06	736824	1.0151e+06	867045	808115	916656	600477	494366	518039	1.06859e+06	971842	885942	-
Hmtp000776	4,5,6-Trihydroxy-2-cyclohexen-1-ylideneacetonitrile	Alkaloids	Alkaloids	C8H9NO3	168.07	105.03	167.058	[M+H]+	3	-	-	1.08394e+06	553210	1.0812e+06	1.26697e+06	1.81644e+06	1.75125e+06	3.57472e+06	2.98522e+06	3.48777e+06	4.35049e+06	3.70212e+06	3.53811e+06	3.31949e+06	2.97202e+06	2.93859e+06	-
Wagp002530	2-Methoxy-1-benzofuran-5-carbaldehyde	Others	Aldehyde compounds	C10H8O3	177.06	117.03	176.047	[M+H]+	1	-	-	6.83763e+07	6.85335e+07	5.70675e+07	8.35116e+07	7.94037e+07	7.12704e+07	4.36078e+07	4.61116e+07	5.07661e+07	6.16248e+07	6.25561e+07	6.04261e+07	7.15354e+07	5.8707e+07	5.48395e+07	-
MW0108016	Lys-Pro-Glu	Amino acids and derivatives	Amino acids and derivatives	C16H28N4O6	373.2	177.06	372.201	[M+H]+	3	103216-99-5	-	4.56157e+07	5.44647e+07	4.96904e+07	6.40923e+07	6.41129e+07	5.11224e+07	2.68708e+07	3.09517e+07	3.28282e+07	4.24708e+07	4.02381e+07	3.66955e+07	5.22203e+07	4.59958e+07	4.55087e+07	-
mws0005	Tryptamine	Alkaloids	Plumerane	C10H12N2	161.11	144.08	160.1	[M+H]+	1	61-54-1	C00398	1.32634e+06	1.34689e+06	2.15173e+06	755226	483472	743551	1.83018e+06	1.89645e+06	2.0595e+06	1.84593e+06	1.27371e+06	1.49575e+06	1.28363e+06	1.31886e+06	1.19651e+06	ko00380,ko00901,ko01100,ko01110
Zbqp002379	Phe-Gln	Amino acids and derivatives	Amino acids and derivatives	C14H19N3O4	294.14	120.08	293.138	[M+H]+	3	-	-	152866	130011	119334	103887	195732	111256	344383	275591	318597	257201	305637	609954	316356	202081	418437	-
pmb0613	Apigenin-6,8-di-C-glucoside-4'-O-glucoside	Flavonoids	Flavones	C33H40O20	757.22	577.2	756.211	[M+H]+	1	-	-	128132	82639.7	75635.7	144240	240155	255242	339467	427182	673848	506375	442028	401043	386188	439135	280848	-
pmb0865	LysoPC 18:3(2n isomer)	Lipids	LPC	C26H48NO7P	518.32	184.07	517.317	[M+H]+	1	-	-	1.63973e+06	1.15293e+06	1.39257e+06	901968	1.04671e+06	822008	2.54194e+06	1.77656e+06	1.19702e+06	1.0809e+06	703339	524255	1.42848e+06	1.37238e+06	1.36187e+06	-
Lmhp008513	2-α-Linolenoyl-glycerol-1,3-di-O-glucoside	Lipids	Glycerol ester	C33H56O14	677.37	261.22	676.367	[M+H]+	1	-	-	6.81738e+06	7.35218e+06	6.48145e+06	5.72119e+06	5.05723e+06	4.87378e+06	8.33388e+06	6.44316e+06	6.36703e+06	4.4047e+06	3.96115e+06	3.76651e+06	6.72834e+06	7.65086e+06	6.72942e+06	-
Sasp002507	(2S,3S)-2-amino-3-phenylbutanoic acid*	Amino acids and derivatives	Amino acids and derivatives	C10H13NO2	180.1	120.08	179.095	[M+H]+	1	25488-25-9	C20895	952820	820769	1.15031e+06	783868	889995	987061	1.26542e+06	1.27674e+06	1.58798e+06	1.62113e+06	1.54399e+06	1.44711e+06	1.83852e+06	1.3803e+06	1.22278e+06	-
Lcfp001119	cis-Zeatin-O-glucoside*	Alkaloids	Alkaloids	C16H23N5O6	382.17	220.12	381.165	[M+H]+	1	71866-93-8	-	307373	215917	392493	433260	415362	357955	572554	711058	808275	678592	659312	635161	675141	691571	561500	-
Zmzp006906	Tricin-4'-O-[β-guaiacyl-(9''-O-p-coumaroyl)glycerol]ether*	Flavonoids	Flavones	C36H32O13	673.185	331.082	672.184	[M+H]+	1	-	-	46379.1	27394.9	49513.2	46120.5	42200.5	48123.4	153973	165475	100155	48330.7	106654	108911	104085	74354.8	82565.7	-
Zbsp007643	Tricin-5-O-Feruloyl-7-O-syringylalcoholether*	Flavonoids	Flavones	C36H32O13	673.19	331.08	672.205	[M+H]+	1	-	-	46379.1	27394.9	49513.2	46120.5	42200.5	48123.4	153973	165475	100155	48330.7	106654	108911	104085	74354.8	82565.7	-
Lacp005577	3-(3'-Hydroxybutyl)-2,4,4-trimethylcyclohexa-2,5-dienone malonyl glucoside	Terpenoids	Sesquiterpenoids	C22H32O10	457.2	133.1	456.199	[M+H]+	1	-	-	166266	80341.8	111146	173545	354091	250942	3.96015e+06	2.3254e+06	3.40465e+06	3.29761e+06	2.96506e+06	3.03755e+06	2.26307e+06	2.31038e+06	2.15078e+06	-
pmb0578	Luteolin-7-O-(6''-sinapoyl)glucoside	Flavonoids	Flavones	C32H30O15	655.17	207	654.159	[M+H]+	3	-	-	35260.4	28514.3	44251.9	82809.3	101715	178436	100176	53063	76525.7	158829	107854	81909.9	109529	113266	103405	-
Zbsp105239	Tricin-7-O-guaiacylglycerol-ether-4'-O-glucoside*	Flavonoids	Flavones	C33H36O16	689.21	331.08	688.2	[M+H]+	1	-	-	1.10501e+07	4.27024e+06	6.52276e+06	7.91766e+06	8.36929e+06	8.13791e+06	9.23522e+06	8.44683e+06	1.24634e+07	8.30036e+06	1.45985e+07	1.70871e+07	8.51305e+06	2.03207e+07	1.00076e+07	-
mws5028	2-Benzoxazolinone	Alkaloids	Alkaloids	C7H5NO2	136.04	80.06	135.032	[M+H]+	3	59-49-4	-	428869	384286	199048	258914	238835	154199	55863.1	78381.1	101571	20155.6	117714	74392.8	177350	138718	130580	-
Waptp08627	13,16-Docosadienamide	Lipids	Free fatty acids	C22H41NO	336.33	69.07	335.319	[M+H]+	1	-	-	212016	466719	281450	142704	192075	213806	404314	205684	255253	175049	221292	175447	348546	327079	326232	-
Lhkp101317	21,23-Epoxy-21,24,25-trihydroxylanost-7-en-3-one (Melianodiol)	Terpenoids	Triterpene	C30H48O5	489.36	379.3	488.35	[M+H]+	3	32764-64-0	-	203090	219787	177101	193838	118117	142316	111357	78595.4	193370	126241	137121	169382	105260	122421	163492	-
Lmyp006951	5,8,4'-Trihydroxy-6,7-dimethoxyflavone	Flavonoids	Flavones	C17H14O7	331.08	273.04	330.074	[M+H]+	3	98755-25-0	-	100054	92275.9	80794.8	109911	102793	116563	115115	66464.6	70903	127721	129942	166206	122439	81360	109702	-
Waqkp07598	2-g-Linoleoyl-glycerol*	Lipids	Glycerol ester	C21H38O4	355.29	263.24	354.277	[M+H]+	1	-	-	374599	368546	311776	356308	334249	336319	220013	97537.8	104457	136682	156978	206323	288337	319037	276280	-
pmb0680	Vitexin-7-O-(6''-p-coumaroyl)glucoside	Flavonoids	Flavones	C36H36O17	741.2	147.3	740.195	[M+H]+	3	-	-	64358.1	105149	35846.9	99914.7	123715	93395.4	87188.6	81202.3	45400.4	202234	86204.2	114100	60344.5	119030	100082	-
Wamxp05123	(3R)-Hydroxy-Beta-Ionone Malonylglucoside*	Terpenoids	Monoterpenoids	C22H32O10	457.21	209.15	456.2	[M+H]+	1	-	-	859478	430628	665898	857695	1.22085e+06	1.13013e+06	4.47986e+06	3.26813e+06	3.79792e+06	5.96956e+06	4.8613e+06	3.9887e+06	3.03561e+06	3.13277e+06	2.70602e+06	-
Lafp004391	Malonyl byzantionoside A*	Terpenoids	Sesquiterpenoids	C22H32O10	457.21	209.15	456.199	[M+H]+	1	-	-	859478	430628	665898	857695	1.22085e+06	1.13013e+06	4.47986e+06	3.26813e+06	3.79792e+06	5.96956e+06	4.8613e+06	3.9887e+06	3.03561e+06	3.13277e+06	2.70602e+06	-
Lcyp000678	Prudomenin*	Flavonoids	Flavonols	C23H24O12	493.132	331.082	492.127	[M+H]+	1	-	-	4.53263e+07	4.41012e+07	4.09471e+07	5.02953e+07	5.02167e+07	6.17424e+07	4.40704e+07	5.18867e+07	4.68226e+07	5.38321e+07	6.15027e+07	5.4324e+07	5.55014e+07	5.03561e+07	4.97343e+07	-
Wbtp005056	Methyl 4,5-dihydroxy-6-(2-hydroxyethyl)-8-methoxy-9-oxoxanthene-1-carboxylate	Others	Ketone compounds	C18H16O8	361.092	361.092	360.084	[M+H]+	3	-	-	415041	248183	311477	226273	368717	263549	255372	254161	317940	178036	184917	334345	178936	161360	212367	-
WaYp005128	2-Aminotetradecane-1,5,13-triol	Lipids	Sphingolipids	C14H31NO3	262.24	200.2	261.23	[M+H]+	1	-	-	230762	247512	240968	251577	268585	243002	361797	176448	299772	170275	206861	245845	226689	298463	208554	-
MWSslk237	Hispidulin-7-O-glucoside(Homoplantaginin)*	Flavonoids	Flavones	C22H22O11	463.13	301.07	462.116	[M+H]+	1	17680-84-1	C17762	2.85199e+06	3.60261e+06	2.23454e+06	3.34618e+06	4.19156e+06	2.9814e+06	1.75878e+06	2.48395e+06	2.29565e+06	3.49356e+06	2.41573e+06	3.6435e+06	3.24224e+06	2.657e+06	3.35035e+06	-
Lmjp003655	6-C-MethylKaempferol-3-glucoside*	Flavonoids	Flavonols	C22H22O11	463.12	301.08	462.116	[M+H]+	1	-	-	2.85199e+06	3.60261e+06	2.23454e+06	3.34618e+06	4.19156e+06	2.9814e+06	1.75878e+06	2.48395e+06	2.29565e+06	3.49356e+06	2.41573e+06	3.6435e+06	3.24224e+06	2.657e+06	3.35035e+06	-
Smhn002274	Blumenol C glucoside; Byzantionoside B	Terpenoids	Terpene	C19H32O7	373.22	211.17	372.215	[M+H]+	3	135820-80-3	-	129973	133770	122392	141172	194272	169583	88802.4	168722	144632	110494	136587	95780.9	162009	142748	199297	-
Wagp005297	3-Hydroxy-beta-ionol 3-Glucoside	Others	Others	C19H32O7	373.22	211.17	372.215	[M+H]+	3	-	-	129973	133770	122392	141172	194272	169583	88802.4	168722	144632	110494	136587	95780.9	162009	142748	199297	-
Lcfp094149	10-hydroxy-6,10-dimethylundeca-5,8-dien-2-one	Others	Ketone compounds	C13H22O2	211.17	109.1	210.162	[M+H]+	1	65017-84-7	-	324497	287100	358878	351681	424327	545721	305412	229555	473165	293103	235730	165157	427775	379614	381406	-
MWSslk013	Tectoridin*	Flavonoids	Isoflavones	C22H22O11	463.12	301.09	462.116	[M+H]+	3	611-40-5	C10533	1.85035e+06	3.29686e+06	2.15597e+06	2.49589e+06	4.3055e+06	3.45288e+06	1.845e+06	1.64835e+06	1.88411e+06	3.42833e+06	2.63634e+06	3.04568e+06	3.3187e+06	3.77552e+06	3.2904e+06	-
pmp000579	Diosmetin-7-O-galactoside*	Flavonoids	Flavones	C22H22O11	463.12	301.07	462.116	[M+H]+	1	-	-	2.85199e+06	3.60261e+06	2.23454e+06	3.34618e+06	4.19156e+06	2.9814e+06	1.75878e+06	2.48395e+06	2.29565e+06	3.49356e+06	2.41573e+06	3.6435e+06	3.24224e+06	2.657e+06	3.35035e+06	-
MWStz610	Diosmetin-7-O-beta-D-glucopyranoside*	Flavonoids	Flavones	C22H22O11	463.124	301.072	462.116	[M+H]+	1	20126-59-4	-	2.85199e+06	3.29686e+06	2.15597e+06	2.39058e+06	4.19156e+06	3.45288e+06	1.75878e+06	1.64835e+06	2.29565e+06	3.42833e+06	2.41573e+06	3.6435e+06	3.3187e+06	2.657e+06	3.35035e+06	-
Zmhp002401	Viscumneoside IV(Rhamnazin-3-O-(6''-hydroxymethylglutaryl)glucoside)	Flavonoids	Flavonols	C29H32O16	637.18	331.08	636.169	[M+H]+	3	119725-29-0	-	159936	36958.2	110737	71052.2	163824	107257	71891.4	54152.2	68837.5	75956.4	92708.6	135944	93969.8	106770	97265.8	-
Zbsp004834	Isoscoparin-2''-O-(6'''-p-coumaroyl)-glucopyranoside	Flavonoids	Flavones	C37H38O18	771.21	463.12	770.206	[M+H]+	1	-	-	1.80829e+06	2.52328e+06	1.39935e+06	2.74847e+06	3.82908e+06	3.88345e+06	2.0485e+06	2.03724e+06	1.49463e+06	4.10494e+06	2.42032e+06	2.1865e+06	3.28432e+06	2.35615e+06	2.91951e+06	-
Wasdp10471	4-Pentylbenzene-1,2-diol	Others	Others	C11H16O2	181.12	135.12	180.115	[M+H]+	1	2525-11-3	-	152591	193810	222306	201247	117123	132837	257351	248522	163081	181187	161124	200190	258384	206243	211345	-
Lmhp008589	LysoPE 18:3(2n isomer)	Lipids	LPE	C23H42NO7P	476.28	335.26	475.27	[M+H]+	1	-	-	2.54317e+07	1.66751e+07	2.5233e+07	9.43792e+06	1.03294e+07	9.62631e+06	5.04897e+07	3.65864e+07	2.4641e+07	1.91743e+07	1.16491e+07	8.52862e+06	2.29198e+07	2.32328e+07	2.04061e+07	-
MWSmce460	2-Piperidone	Alkaloids	Piperidine alkaloids	C5H9NO	100.08	56.05	99.0684	[M+H]+	3	675-20-7	-	114034	101666	212306	48279.8	126424	71254.7	201135	275471	323764	136243	146063	144039	255529	370029	215788	-
pme3337	Succinyladenosine	Nucleotides and derivatives	Nucleotides and derivatives	C14H17N5O8	384.12	252.07	383.108	[M+H]+	1	4542-23-8	-	226508	372416	258735	405149	355121	462569	156641	150646	130902	241052	378502	342576	252984	310556	292228	-
pmp001164	Iristectorin B	Flavonoids	Isoflavones	C23H24O12	493.13	316.1	492.127	[M+H]+	3	94396-09-5	-	632216	806436	704365	1.38661e+06	681455	855386	766926	1.04235e+06	703265	1.02447e+06	665955	832230	969868	1.06296e+06	592843	-
Zkep154151	N(2)-malonyl-D-tryptophan	Amino acids and derivatives	Amino acids and derivatives	C14H14N2O5	291.09	159.09	290.09	[M+H]+	1	3184-74-5	C03414	2.57878e+06	3.05563e+06	2.51352e+06	1.68769e+07	4.10211e+06	7.2641e+06	2.594e+06	3.43503e+06	2.37666e+06	5.322e+06	4.03928e+06	4.9508e+06	2.76604e+06	1.98811e+06	2.06068e+06	-
pme1178	Guanosine	Nucleotides and derivatives	Nucleotides and derivatives	C10H13N5O5	284.1	152.06	283.092	[M+H]+	1	118-00-3	C00387	5.61223e+07	5.44813e+07	4.54348e+07	5.39174e+07	3.69283e+07	4.24709e+07	2.66697e+07	2.61769e+07	2.8536e+07	2.32787e+07	3.22501e+07	3.33555e+07	3.96046e+07	3.78195e+07	3.3284e+07	ko00230,ko01100,ko01232,ko02010
HJAP120	Rhamnetin-3-O-Rutinoside*	Flavonoids	Flavonols	C28H32O16	625.17	317.07	624.169	[M+H]+	3	-	-	150753	53983.5	75257.8	106265	103406	171044	118793	145676	80860	153558	164952	160284	188395	171877	162952	-
Lmmp002463	Sexangularetin-3-O-glucoside-7-O-rhamnoside*	Flavonoids	Flavonols	C28H32O16	625.18	317.07	624.169	[M+H]+	3	-	-	150753	53983.5	75257.8	106265	103406	171044	118793	145676	80860	153558	164952	160284	188395	171877	162952	-
MWSHY0064	Isorhamnetin-3-O-neohesperidoside*	Flavonoids	Flavonols	C28H32O16	625.174	317.065	624.169	[M+H]+	3	55033-90-4	-	150753	53983.5	75257.8	106265	103406	171044	118793	145676	80860	153558	164952	160284	188395	255961	162952	-
MWSHY0135	Isorhamnetin-3-O-rutinoside (Narcissin)*	Flavonoids	Flavonols	C28H32O16	625.18	317.08	624.169	[M+H]+	3	604-80-8	C16060	150753	53983.5	75257.8	106265	103406	171044	118793	145676	80860	153558	164952	160284	188395	171877	162952	-
Labp004612	3,4'-Di-O-methylellagic acid	Tannins	Tannin	C16H10O8	331.05	299.02	330.038	[M+H]+	3	57499-59-9	-	96626.7	112843	68208.2	94311.3	168839	98605.5	146701	167928	56255.7	92221.3	109158	131429	130107	190368	168689	-
MWStz442	Cirsiliol (3',4',5-Trihydroxy-6,7-Dimethoxyflavone)	Flavonoids	Flavones	C17H14O7	331.08	298.05	330.074	[M+H]+	1	34334-69-5	C10033	165198	153828	156475	230745	209102	249593	186313	138080	173136	192918	266635	266646	237926	228027	205839	-
Lmhp009773	1-α-Linolenoyl-glycerol-3-O-glucoside*	Lipids	Glycerol ester	C27H46O9	515.32	261.22	514.314	[M+H]+	1	-	-	5.25549e+06	3.26827e+06	3.69732e+06	3.82778e+06	3.71103e+06	3.23422e+06	2.13277e+06	1.622e+06	1.57297e+06	2.10701e+06	1.91888e+06	2.03433e+06	3.45224e+06	3.42792e+06	3.00169e+06	-
MWS20184	[6]-Shogaol	Phenolic acids	Phenolic acids	C17H24O3	277.18	137.07	276.173	[M+H]+	2	555-66-8	C10494	472882	702746	836254	345491	238986	472456	688948	410445	348587	380166	257039	296137	602066	527668	539407	-
Lmhp010757	LysoPE 20:2	Lipids	LPE	C25H48NO7P	506.32	365.31	505.317	[M+H]+	2	-	-	153685	96808.2	157542	77025.2	79040.4	76564	195935	169733	81370.8	58203.4	49008.8	34935.1	109754	96631.7	89862.1	-
MW0155305	Phe-Phe-Ser	Amino acids and derivatives	Amino acids and derivatives	C21H25N3O5	422.16	171.01	399.179	[M+Na]+	3	-	-	1.08587e+07	6.62329e+06	1.15268e+07	1.8339e+07	1.1455e+07	1.31365e+07	2.12001e+07	2.66572e+07	2.91577e+07	2.69063e+07	2.27407e+07	2.64096e+07	1.63465e+07	1.66352e+07	1.56288e+07	-
Zbsp010221	Marsformosanone	Terpenoids	Triterpene	C30H46O	423.36	423.36	422.355	[M+H]+	3	72093-24-4	-	148901	112214	190012	1.15211e+06	1.54878e+06	1.43681e+06	211049	154296	151834	972973	1.13592e+06	1.44912e+06	569275	607459	441629	-
Yalp006043	2-((3,16-dihydroxy-17-(1-hydroxyethyl)-10,13-dimethyl-2,3,4,5,8,9,10,11,12,13,14,15,16,17-tetradecahydro-1H-cyclopenta[a]phenanthren-2-yl)oxy)-6-(((3,4,5-trihydroxy-6-methyltetrahydro-2H-pyran-2-yl)oxy)methyl)tetrahydro-2H-pyran-3,4,5-triol	Terpenoids	Triterpene	C33H54O13	659.36	335.26	658.356	[M+H]+	3	-	-	2.49709e+06	2.70711e+06	2.56788e+06	2.16579e+06	1.95971e+06	1.77314e+06	3.36213e+06	2.30132e+06	2.18782e+06	1.67235e+06	1.22973e+06	1.31753e+06	2.43122e+06	2.32209e+06	2.11136e+06	-
Qahp007065	Periseoside E*	Steroids	Steroidal saponins	C33H54O13	659.37	335.26	658.356	[M+H]+	3	-	-	2.49709e+06	2.70711e+06	2.56788e+06	2.16579e+06	1.95971e+06	1.77314e+06	3.36213e+06	2.30132e+06	2.18782e+06	1.67235e+06	1.22973e+06	1.31753e+06	2.43122e+06	2.32209e+06	2.11136e+06	-
Zbsp006323	Tricin-7-O-(Meso-Erythritol)	Flavonoids	Flavones	C21H22O10	435.13	331.08	434.121	[M+H]+	1	-	-	254280	167004	187873	285474	255788	243251	202015	222078	223827	211112	257781	269611	250973	211134	241782	-
HX1284	Dehydrololiolide	Terpenoids	Terpene	C11H14O3	195.1	107.05	194.094	[M+H]+	3	19355-58-9	-	84157.5	114990	134769	125576	85200.1	101217	132855	148261	111787	123100	98993.8	112924	151744	143172	117413	-
Walbp08560	3,5-di-tert-Butyl-4-hydroxyacetophenone	Others	Ketone compounds	C16H24O2	249.18	193.13	248.178	[M+H]+	1	14035-33-7	-	150360	155589	139043	153653	143893	127414	196730	145860	181439	149494	118664	113925	242042	164481	196423	-
Hmlp013407	β-Eudesmol	Terpenoids	Sesquiterpenoids	C15H26O	223.21	111.08	222.198	[M+H]+	3	473-15-4	C09664	544914	580014	579258	570406	589686	655650	650218	666683	484630	642475	672731	618761	677168	726549	696450	-
Zbsp006180	Tricin-4'-O-glycerol	Flavonoids	Flavones	C20H20O9	405.12	331.08	404.111	[M+H]+	1	-	-	2.09677e+06	1.24198e+06	1.75818e+06	1.94909e+06	1.64261e+06	2.07524e+06	2.49101e+06	2.77261e+06	3.04686e+06	3.08312e+06	3.13148e+06	3.07856e+06	2.69962e+06	2.35529e+06	2.20917e+06	-
mws0258	L-Isoleucine*	Amino acids and derivatives	Amino acids and derivatives	C6H13NO2	132.1	86.1	131.095	[M+H]+	1	73-32-5	C00407	1.42612e+08	8.41107e+07	1.20037e+08	1.53674e+08	1.63778e+08	1.67037e+08	1.96324e+08	2.11263e+08	2.14977e+08	2.56211e+08	2.5525e+08	2.51762e+08	2.21901e+08	1.99718e+08	2.02169e+08	ko00280,ko00290,ko00460,ko00960,ko00966,ko00970,ko01100,ko01110,ko01210,ko01230,ko02010
mws0227	L-Leucine*	Amino acids and derivatives	Amino acids and derivatives	C6H13NO2	132.102	86.0964	131.095	[M+H]+	1	61-90-5	C00123	1.42612e+08	8.41107e+07	1.20037e+08	1.53674e+08	1.63778e+08	1.67037e+08	1.96324e+08	2.11263e+08	2.14977e+08	2.56211e+08	2.5525e+08	2.51762e+08	2.21901e+08	1.99718e+08	2.02169e+08	ko00280,ko00290,ko00966,ko00970,ko01100,ko01110,ko01210,ko01230,ko02010
Wasdp09656	4a,7-dimethyl-7-vinyl-4a,4b,5,6,7,8,10,10a-octahydrophenanthren-2(1H)-one	Terpenoids	Ditepenoids	C18H24O	257.19	121.1	256.183	[M+H]+	1	-	-	287867	372315	253088	421908	192779	249442	132406	109782	143936	115589	104795	133530	261405	226323	192060	-
mws1587	L-Norleucine*	Amino acids and derivatives	Amino acids and derivatives	C6H13NO2	132.1	86.1	131.095	[M+H]+	1	327-57-1	C01933	1.44521e+08	8.71053e+07	1.21357e+08	1.55408e+08	1.58021e+08	1.65467e+08	2.05989e+08	2.09972e+08	2.14976e+08	2.54593e+08	2.47058e+08	2.42367e+08	2.27923e+08	2.00454e+08	2.09892e+08	-
MWSmce349	Laurocapram	Alkaloids	Alkaloids	C18H35NO	282.28	114.09	281.272	[M+H]+	3	59227-89-3	-	711757	381323	272711	505326	298296	516111	374089	371211	833176	210225	546783	343640	434514	527536	489800	-
Lcsp002898	cis-Zeatin-O-glucoside riboside	Alkaloids	Alkaloids	C21H31N5O10	514.21	220.12	513.207	[M+H]+	2	125225-72-1	-	82683	85937.7	60694.5	58290.6	97779	63607	57035.7	84746.1	56648.2	81094.2	109192	42863	62214.1	48995.9	107386	-
MWSmce294	Elemicin	Others	Others	C12H16O3	209.11	153.05	208.11	[M+H]+	3	487-11-6	C10451	87468.7	107204	86071.7	190481	163318	171850	126782	218835	176980	138061	100439	80712.7	131557	153426	185102	-
Qmyp101114	9-O-β-D-Glucoside of 3-hydroxy-7,8-didehydro-β-ionol*	Terpenoids	Sesquiterpenoids	C19H30O7	371.21	209.15	370.199	[M+H]+	1	-	-	191022	90519.2	104632	175413	162236	178702	339267	232293	319388	375300	470121	332953	253199	162433	304239	-
Zbsp004707	Chrysoeriol-7-O-rutinoside*	Flavonoids	Flavones	C28H32O15	609.18	301.07	608.174	[M+H]+	1	-	-	2.05927e+06	2.72578e+06	2.6004e+06	2.02442e+06	2.03341e+06	3.2244e+06	1.75252e+06	2.89721e+06	1.80327e+06	2.064e+06	1.55465e+06	1.73449e+06	2.70601e+06	1.26627e+06	1.74076e+06	-
Waqkp03287	Chrysoeriol 7-O-Neohesperidoside*	Flavonoids	Flavones	C28H32O15	609.18	301.07	608.174	[M+H]+	1	-	-	2.24157e+06	2.66666e+06	2.63325e+06	2.5553e+06	2.29576e+06	3.13408e+06	2.17767e+06	2.92417e+06	1.7977e+06	2.7289e+06	1.60885e+06	2.13745e+06	3.15634e+06	1.62292e+06	2.37842e+06	-
Wasyqp4338	3'-Deoxyderhamnosylmaysin-8-C-glucoside	Flavonoids	Flavones	C27H28O14	577.15	481.11	576.148	[M+H]+	3	-	-	2.2052e+06	2.60564e+06	2.62366e+06	4.28838e+06	3.64058e+06	4.29508e+06	1.44291e+06	2.58843e+06	2.01424e+06	4.46773e+06	2.31035e+06	2.43511e+06	3.62325e+06	1.98556e+06	2.15014e+06	-
Zbsp006693	Tricin-5-O-guaiacylglycerol*	Flavonoids	Flavones	C27H26O11	527.16	331.08	526.148	[M+H]+	1	-	-	2.65409e+07	1.8332e+07	1.8079e+07	4.0599e+07	2.33162e+07	2.81482e+07	1.8641e+07	1.89521e+07	1.85068e+07	3.02164e+07	3.72332e+07	4.6773e+07	2.7993e+07	2.75352e+07	2.56192e+07	-
Waqkp05977	2-g-linolenoyl-glycerol	Lipids	Glycerol ester	C21H36O4	353.27	261.22	352.261	[M+H]+	2	-	-	4.17277e+06	4.56543e+06	5.35661e+06	4.57098e+06	3.6325e+06	3.0565e+06	6.58604e+06	4.88927e+06	3.74662e+06	2.91856e+06	2.33726e+06	2.67169e+06	4.68044e+06	3.77243e+06	4.28471e+06	-
Lcsp002508	Pro-Thr-Ile	Amino acids and derivatives	Amino acids and derivatives	C15H27N3O5	330.2	70.06	329.195	[M+H]+	3	-	-	175486	142453	141017	122630	129441	157808	166902	171422	131927	103204	94609.5	93152.5	181812	133542	129753	-
HJAP006	Syringetin-7-O-glucoside*	Flavonoids	Flavonols	C23H24O13	509.13	347.08	508.122	[M+H]+	3	-	-	179830	180565	121862	242601	164164	161500	125812	285271	164015	205035	177907	146528	267567	228911	223444	-
Zbsp006641	Tricin-7-O-syringylalcohol*	Flavonoids	Flavones	C26H24O10	497.142	331.081	496.137	[M+H]+	1	-	-	5.53814e+06	4.14921e+06	4.49854e+06	7.01565e+06	5.07341e+06	6.14854e+06	6.29348e+06	5.58204e+06	5.51585e+06	4.81641e+06	5.98691e+06	6.09304e+06	6.06406e+06	5.63026e+06	5.08408e+06	-
pmb0745	Tricin-4'-O-syringyl alcohol*	Flavonoids	Flavones	C26H24O10	497.14	331.08	496.137	[M+H]+	1	-	-	5.53814e+06	4.14921e+06	4.49854e+06	7.01565e+06	5.07341e+06	6.14854e+06	6.29348e+06	5.58204e+06	5.51585e+06	4.81641e+06	5.98691e+06	6.09304e+06	6.06406e+06	5.63026e+06	5.08408e+06	-
Lmmp010562	Diisooctyl Phthalate*	Phenolic acids	Phenolic acids	C24H38O4	391.28	149.02	390.277	[M+H]+	1	27554-26-3	C14577	1.24881e+07	1.06673e+07	9.55236e+06	1.14128e+07	9.89492e+06	1.11329e+07	1.5795e+07	1.87712e+07	1.67867e+07	1.47847e+07	1.23495e+07	1.03243e+07	3.35956e+06	3.90085e+06	3.30486e+06	-
Lcfp121088	octadeca-2,9,11,13,15-pentaenal	Others	Aldehyde compounds	C18H26O	259.21	175.15	258.198	[M+H]+	1	-	-	809657	1.12679e+06	744088	1.00846e+06	475118	747950	429825	354603	453013	264232	293372	366566	358312	412567	405826	-
mws1368	Coixol; 6-Methoxy-2-benzoxazolinone; MBOA	Alkaloids	Alkaloids	C8H7NO3	166.05	95.05	165.043	[M+H]+	1	532-91-2	-	211161	291598	137130	465848	152600	235768	44271.2	33484.2	59832.3	93115.5	127255	175487	155152	152086	72807.3	-
pme3967	2-(Dimethylamino)guanosine*	Nucleotides and derivatives	Nucleotides and derivatives	C12H17N5O5	312.13	180.09	311.123	[M+H]+	1	2140-67-2	-	635175	463241	533888	988012	553378	744033	323318	381193	404928	201373	119583	204544	497307	365558	470117	-
Lwhp010633	Echinopsine	Alkaloids	Quinoline alkaloids	C10H9NO	160.08	115.05	159.068	[M+H]+	1	83-54-5	-	897307	925064	1.39563e+06	190532	836030	206135	881226	865222	687423	637497	615575	526031	978930	817505	833669	-
MWSmce116	5'-Deoxyadenosine*	Nucleotides and derivatives	Nucleotides and derivatives	C10H13N5O3	252.1	136.06	251.102	[M+H]+	1	4754-39-6	C05198	4.22598e+06	4.52301e+06	3.43068e+06	9.31885e+06	3.27365e+06	5.46841e+06	1.90776e+06	1.88622e+06	2.02082e+06	2.85062e+06	2.97047e+06	3.54986e+06	3.39012e+06	3.2867e+06	3.55723e+06	-
pmb0197	N7-Methylguanosine	Nucleotides and derivatives	Nucleotides and derivatives	C11H15N5O5	298.11	166.07	297.107	[M+H]+	3	20244-86-4	C20674	106640	135870	113119	96148.7	101735	122848	114009	101964	70541.3	95982	55130.7	60829.7	95941.7	138645	116179	-
Zahp011155	N-(sec-butyl)tetradec-2-enamide	Alkaloids	Alkaloids	C18H35NO	282.28	226.21	281.272	[M+H]+	3	-	-	31990.5	14330	11555.7	28686.3	10687.8	18950.4	15558.2	14549.9	30430.6	6121.69	24081.9	13587.6	14488.5	19464.8	19216.1	-
Lhnp111726	13-Nor-desacylcynaropicrin	Terpenoids	Sesquiterpenoids	C14H18O4	251.13	163.11	250.12	[M+H]+	3	-	-	96195.7	115630	153201	222454	246219	238761	528176	514789	399954	994525	489265	617302	573173	293882	394376	-
pmb0678	Vitexin-7-O-(6''-feruloyl)glucoside	Flavonoids	Flavones	C37H38O18	771.21	177.1	770.206	[M+H]+	2	-	-	1.42584e+06	2.3749e+06	1.52064e+06	3.31411e+06	3.65733e+06	3.2537e+06	1.35613e+06	2.07567e+06	1.56529e+06	3.78539e+06	2.06372e+06	1.6996e+06	2.6099e+06	1.96419e+06	2.3146e+06	-
pmp000441	3-Hydroxy-11-oxours-12-en-28-oic acid (11-Keto-ursolic acid)	Terpenoids	Triterpene	C30H46O4	471.35	453.34	470.34	[M+H]+	3	105870-59-5	-	187291	119038	200159	61589.9	79299.8	90182.9	424047	269593	199206	158109	64467.7	66275.5	229800	210371	213077	-
Wadp008172	7-Oxo-pimara-8,15-dien-2,6,19-triol	Terpenoids	Ditepenoids	C20H30O4	335.22	147.08	334.214	[M+H]+	2	-	-	65612.7	72952.8	74831.6	64559.4	55202	36944.6	90311	72317.1	75843.8	52988.7	25622.9	30034.4	62871.6	66909.4	59067.9	-
Sazp011041	Phyllnirurin*	Lignans and Coumarins	Lignans	C20H22O5	343.15	163.07	342.147	[M+H]+	1	120396-53-4	-	2.50007e+06	2.58725e+06	2.49459e+06	2.57057e+06	2.50502e+06	2.74373e+06	2.83471e+06	2.87611e+06	2.82829e+06	2.76551e+06	2.76225e+06	2.48812e+06	2.93313e+06	2.78356e+06	2.48898e+06	-
Safp022031	Gorlic acid*	Lipids	Free fatty acids	C18H30O2	279.23	81.07	278.225	[M+H]+	3	-	-	1.03662e+06	2.04296e+06	1.20993e+06	936223	801113	946625	853247	311537	380188	311819	290754	429403	750165	836543	690978	-
Zmtp102902	α-Hydrojuglone glucoside	Quinones	Quinones	C16H18O8	339.11	177.05	338.1	[M+H]+	2	-	-	620087	514658	709457	693473	590750	531687	523193	719117	577503	645390	658488	723604	804099	558201	608632	-
MWStz330	Carlinoside	Flavonoids	Flavones	C26H28O15	581.15	545.13	580.143	[M+H]+	3	59952-97-5	C10026	1.23632e+07	1.60103e+07	1.08402e+07	2.03203e+07	2.30613e+07	2.45069e+07	1.12134e+07	1.07978e+07	1.22289e+07	2.14206e+07	1.7209e+07	1.51002e+07	1.55687e+07	1.85523e+07	1.36688e+07	-
Wcdp004275	Lauramine oxide	Others	Others	C14H31NO	230.25	57.07	229.241	[M+H]+	2	1643-20-5	-	140383	124346	160756	105272	135378	110431	143489	163401	150436	123894	127743	105896	135462	136560	131767	-
MWSslk108	O-Acetyl-L-carnitine	Alkaloids	Alkaloids	C9H17NO4	204.13	85.03	203.116	[M+H]+	3	3040-38-8	-	1.3769e+07	1.47194e+07	1.22325e+07	6.40631e+06	7.29104e+06	7.04606e+06	1.34473e+07	1.45703e+07	1.17254e+07	8.55543e+06	7.03215e+06	8.03803e+06	1.5306e+07	1.34428e+07	1.34138e+07	-
Lmfp009701	Glycerol 9,11,13-octadecatrienoyl ester*	Lipids	Glycerol ester	C21H36O4	353.27	261.22	352.261	[M+H]+	1	-	-	2.23345e+06	2.11592e+06	1.6418e+06	2.31827e+06	2.7055e+06	2.60948e+06	1.679e+06	1.71248e+06	1.56584e+06	1.63101e+06	2.56206e+06	2.16905e+06	2.11934e+06	2.0056e+06	2.21786e+06	-
Wasyqp1413	Imino-Tryptophan	Amino acids and derivatives	Amino acids and derivatives	C11H10N2O2	203.08	157.08	202.074	[M+H]+	1	-	C21124	705506	549315	593693	262401	553517	474737	949272	933120	919159	1.41999e+06	1.70832e+06	1.44774e+06	1.24767e+06	1.24502e+06	1.30423e+06	ko01100,ko01110
Zbsp005239	Tricin-5-O-(guaiacylglycerol)ether-7-O-glucoside*	Flavonoids	Flavones	C33H36O16	689.21	331.08	688.2	[M+H]+	1	-	-	9.03826e+06	6.27253e+06	7.87126e+06	1.1323e+07	1.02992e+07	9.98703e+06	9.56992e+06	1.09145e+07	1.21417e+07	1.4319e+07	1.30268e+07	1.31576e+07	1.1717e+07	1.08868e+07	1.09342e+07	-
Zbsp105756	Tricin-5-O-guaiacylglycerol-ether-4'-O-glucoside	Flavonoids	Flavones	C33H36O16	689.21	331.08	688.2	[M+H]+	1	-	-	9.03826e+06	6.27253e+06	7.87126e+06	1.1323e+07	1.02992e+07	9.98703e+06	9.56992e+06	1.09145e+07	1.21417e+07	1.4319e+07	1.30268e+07	1.31576e+07	1.1717e+07	1.08868e+07	1.09342e+07	-
Walp009429	2-AminodocoSane-1,5,21-triol	Lipids	Sphingolipids	C22H47NO3	374.36	312.33	373.356	[M+H]+	1	-	-	1.61441e+06	1.26289e+06	2.03141e+06	1.22809e+06	1.55115e+06	1.35576e+06	1.74327e+06	1.69049e+06	1.53297e+06	1.39606e+06	1.52901e+06	1.2748e+06	1.81268e+06	1.56461e+06	1.65275e+06	-
mws1195	p-Coumaric acid methyl ester	Phenolic acids	Phenolic acids	C10H10O3	179.07	147.04	178.063	[M+H]+	3	19367-38-5	-	63735.7	70458.5	55214	83179.4	89215.4	68693.7	34946.9	51538.6	52684.5	81041.6	52100.8	46031.5	74712.4	67281	45408.9	-
Lmtp002642	Apigenin 6-C-glucoside 8-C-arabinoside	Flavonoids	Flavones	C26H28O14	565.16	457.11	564.148	[M+H]+	2	-	-	1.13878e+06	1.05129e+06	1.14792e+06	1.42832e+06	1.1462e+06	1.38795e+06	875536	1.16834e+06	1.0371e+06	1.45104e+06	1.54768e+06	1.3027e+06	1.44152e+06	1.6879e+06	1.30602e+06	-
Zmcp003989	Kaempferol-3-O-rhamnosyl(1→2)glucoside	Flavonoids	Flavonols	C27H30O15	595.16	287.05	594.159	[M+H]+	3	-	-	545026	568903	495688	636971	733578	611157	386010	371355	321701	516035	569162	1.02883e+06	606946	488965	1.09346e+06	-
Zbjp003520	Apigenin-8-C-(2''-xylosyl)glucoside*	Flavonoids	Flavones	C26H28O14	565.155	433.11	564.148	[M+H]+	3	-	-	2.00203e+07	1.18807e+07	1.93355e+07	1.48198e+07	2.64391e+07	1.61749e+07	1.53064e+07	1.72413e+07	1.73418e+07	1.62399e+07	1.87e+07	1.77506e+07	1.68801e+07	2.06015e+07	2.00183e+07	-
Zbzp003832	Isovitexin-8-O-xyloside	Flavonoids	Flavones	C26H28O14	565.155	313.07	564.148	[M+H]+	3	-	-	1.70372e+06	1.66879e+06	1.96703e+06	1.75758e+06	2.67339e+06	2.28327e+06	918618	1.73653e+06	1.81722e+06	1.89603e+06	2.14791e+06	1.27975e+06	1.60981e+06	1.85007e+06	1.75797e+06	-
Laxp003363	Swertisin 2''-O-Rhamnoside	Flavonoids	Flavones	C28H32O14	593.19	327.09	592.179	[M+H]+	3	-	-	305883	294750	253802	338415	355550	392484	231240	193677	210548	364437	279735	269322	405980	309808	249003	-
Zbjp003463	Apigenin-6-C-(2''-xylosyl)glucoside*	Flavonoids	Flavones	C26H28O14	565.156	433.11	564.148	[M+H]+	3	-	-	2.00203e+07	1.18807e+07	1.93355e+07	1.48198e+07	2.64391e+07	1.61749e+07	1.53064e+07	1.72413e+07	1.73418e+07	1.62399e+07	1.87e+07	1.77506e+07	1.68801e+07	2.06015e+07	2.00183e+07	-
HJAP048	2,4,5-Trimethoxybenzoic acid	Phenolic acids	Phenolic acids	C10H12O5	213.07	195.07	212.069	[M+H]+	3	-	-	847527	739518	507836	704990	291407	436480	305092	354242	369417	193309	298315	490141	513833	363352	522681	-
pmp000240	Apigenin-6-C-(2''-glucuronyl)glucoside	Flavonoids	Flavones	C27H28O16	609.14	313.07	608.138	[M+H]+	3	-	-	1.54936e+07	1.39036e+07	1.34589e+07	1.39217e+07	1.20332e+07	1.44731e+07	8.95071e+06	1.34327e+07	1.37458e+07	1.01167e+07	8.6733e+06	8.61398e+06	1.23381e+07	1.50697e+07	1.3864e+07	-
Zbnp004262	Diosmetin-8-C-(2''-O-rhamnosyl)glucoside	Flavonoids	Flavones	C28H32O15	609.18	463.12	608.174	[M+H]+	1	98891-92-0	-	7.82982e+07	7.09037e+07	7.19511e+07	6.00467e+07	8.29502e+07	5.39684e+07	6.07987e+07	7.04204e+07	6.08732e+07	5.7646e+07	5.97454e+07	6.29052e+07	7.26736e+07	6.75409e+07	7.51113e+07	-
mws0072	Apigenin-5-O-glucoside	Flavonoids	Flavones	C21H20O10	433.11	271.06	432.106	[M+H]+	3	28757-27-9	-	1.52007e+06	2.30365e+06	1.23232e+06	2.14812e+06	2.07099e+06	1.84131e+06	990911	1.29902e+06	1.6193e+06	1.79674e+06	1.18368e+06	1.49763e+06	1.31305e+06	1.75672e+06	2.01008e+06	-
pma0724	Naringenin-6-C-Glucoside	Flavonoids	Flavanones	C21H22O10	435.13	285.08	434.121	[M+H]+	3	3682-03-9	-	628094	991258	607503	873576	814286	907941	488270	746369	605208	893175	799098	742997	869275	793186	822534	-
Lmyp003775	2-Hydroxy-4,7-dimethoxy-1,4-benzoxazin-3(4H)-one glucoside (HDMBOA glucoside)	Alkaloids	Alkaloids	C16H21NO10	388.12	166.05	387.116	[M+H]+	1	113565-33-6	-	3.53368e+07	3.1584e+07	4.81852e+07	2.74964e+07	2.66835e+07	3.2001e+07	2.53907e+07	2.28609e+07	1.17316e+07	1.1437e+07	1.31779e+07	5.98427e+06	3.28517e+07	1.86991e+07	2.048e+07	-
MWSslk120	N-Acetyl-DL-phenylalanine	Amino acids and derivatives	Amino acids and derivatives	C11H13NO3	208.1	120.08	207.089	[M+H]+	3	2901-75-9	-	601590	616625	782005	571805	526472	518863	405832	336507	204041	287395	327038	347033	670673	466640	483943	-
Lmnp002616	Cirsiliol-8-C-(2''-glucosyl)glucoside	Flavonoids	Flavones	C29H34O17	655.19	493.14	654.18	[M+H]+	1	-	-	613439	993750	398530	921820	607321	740954	483372	548694	400547	725562	726690	843355	907377	435937	540681	-
MW0145728	Asn-Gln-Ser	Amino acids and derivatives	Amino acids and derivatives	C12H21N5O7	348.15	132.1	347.144	[M+H]+	3	-	-	181196	116355	198731	157270	160986	164789	243809	183847	207525	248159	202153	225759	241207	166991	201214	-
Zbsp006822	Tricin-7-O-guaiacylglycerol*	Flavonoids	Flavones	C27H26O11	527.153	331.081	526.148	[M+H]+	1	-	-	2.39726e+07	1.67773e+07	1.56736e+07	4.24139e+07	2.50831e+07	2.71111e+07	1.76094e+07	1.86201e+07	1.76761e+07	2.97514e+07	3.6104e+07	4.574e+07	2.73699e+07	2.49885e+07	2.61892e+07	-
pmb0746	Tricin-4'-O-(guaiacylglycerol)ether*	Flavonoids	Flavones	C27H26O11	527.155	331.081	526.148	[M+H]+	1	-	-	2.39726e+07	1.67773e+07	1.56736e+07	4.24139e+07	2.50831e+07	2.71111e+07	1.76094e+07	1.86201e+07	1.76761e+07	2.97514e+07	3.6104e+07	4.574e+07	2.73699e+07	2.49885e+07	2.61892e+07	-
MWSHC2099	Salcolin A*	Flavonoids	Flavones	C27H26O11	527.16	331.08	526.148	[M+H]+	1	369390-51-2	-	2.39726e+07	1.67773e+07	1.56736e+07	4.24139e+07	2.50831e+07	2.71111e+07	1.76094e+07	1.86201e+07	1.76761e+07	2.97514e+07	3.6104e+07	4.574e+07	2.73699e+07	2.49885e+07	2.61892e+07	-
pmp000235	Salcolin B*	Flavonoids	Flavones	C27H26O11	527.15	331.08	526.148	[M+H]+	1	-	-	2.39726e+07	1.67773e+07	1.56736e+07	4.24139e+07	2.50831e+07	2.71111e+07	1.76094e+07	1.86201e+07	1.76761e+07	2.97514e+07	3.6104e+07	4.574e+07	2.73699e+07	2.49885e+07	2.61892e+07	-
MW0103387	AICA ribonucleotide	Nucleotides and derivatives	Nucleotides and derivatives	C9H15N4O8P	339.07	249.04	338.063	[M+H]+	3	3031-94-5	C04677	2.3881e+06	1.95603e+06	1.95584e+06	2.70441e+06	2.45136e+06	2.0079e+06	2.53728e+06	1.87176e+06	2.18427e+06	1.92798e+06	2.67682e+06	2.79223e+06	2.35482e+06	2.30267e+06	2.25408e+06	ko00230,ko00340,ko01100,ko01110
Wasyqp3563	Derhamnosylmaysin	Flavonoids	Flavones	C21H18O10	431.1	299.05	430.09	[M+H]+	3	-	-	3.2166e+06	4.32202e+06	2.6255e+06	4.98357e+06	5.72822e+06	5.6631e+06	3.02695e+06	3.1203e+06	3.02682e+06	5.6576e+06	4.57554e+06	4.27475e+06	4.14624e+06	4.2952e+06	3.89672e+06	-
Lmlp005236	Dihydrokaempferol-3-O-glucoside*	Flavonoids	Flavanonols	C21H22O11	451.12	289.08	450.116	[M+H]+	3	31049-08-8	-	144061	118934	101418	98176.1	222298	129627	136698	86325.5	81102.6	168682	157312	113255	99332.9	104030	124469	-
pmb0108	Feruloyl syringic acid	Phenolic acids	Phenolic acids	C19H18O8	375.11	137.1	374.1	[M+H]+	3	-	-	75198.9	28783.4	56482	52197.4	54410.4	36212.5	34397.1	41649.7	35998.9	38602.3	45584.7	58031.7	55250.5	75945.6	48009.6	-
Layp004060	5,7-Dihydroxychromone malonyl glucoside	Others	Ketone compounds	C18H18O12	427.09	179.03	426.08	[M+H]+	3	-	-	77235.9	105030	87611.6	64359	57543	85271.8	99827.9	103990	81150.3	78705.2	59851.9	49822.8	56133	65464.3	66150.8	-
Lmsp004301	3',5,5',7-Tetrahydroxyflavanone-7-O-glucoside*	Flavonoids	Flavanones	C21H22O11	451.12	289.07	450.116	[M+H]+	3	-	-	144061	118934	101418	98176.1	222298	129627	136698	86325.5	81102.6	168682	157312	113255	99332.9	104030	124469	-
Layp004192	3,4,5-Trimethoxyphenol-1-O-β-D-malonylglucoside	Phenolic acids	Phenolic acids	C18H24O12	433.13	185.08	432.127	[M+H]+	1	-	-	255240	109767	343950	247454	334374	396917	902315	783459	644433	353907	529694	541251	504687	572299	540892	-
Zblp004317	3-(2-oxopropyl)-3-hydroxyindolin-2-one	Alkaloids	Plumerane	C11H11NO3	206.08	120.09	205.074	[M+H]+	2	-	-	479845	434295	476692	733930	429241	492893	439444	505165	227204	457591	487473	484387	550113	408727	362901	-
Wasdp03092	Isoscoparin 2''-O-glucoside*	Flavonoids	Flavones	C28H32O16	625.17	463.13	624.169	[M+H]+	1	97605-25-9	-	1.37147e+07	2.23046e+07	1.44332e+07	1.64136e+07	1.61313e+07	1.82085e+07	1.49205e+07	1.76847e+07	1.46647e+07	2.03036e+07	1.41408e+07	1.00802e+07	1.66862e+07	1.05498e+07	1.4865e+07	-
HJAP026	Chrysoeriol-6-C-glucoside-4'-O-glucoside*	Flavonoids	Flavones	C28H32O16	625.18	463.13	624.169	[M+H]+	1	-	-	1.37147e+07	2.23046e+07	1.44332e+07	1.64136e+07	1.61313e+07	1.82085e+07	1.49205e+07	1.76847e+07	1.46647e+07	2.03036e+07	1.41408e+07	1.00802e+07	1.66862e+07	1.05498e+07	1.4865e+07	-
Zbsp003971	Chrysoeriol-6-C-glucoside-7-O-glucoside	Flavonoids	Flavones	C28H32O16	625.18	445.11	624.169	[M+H]+	1	-	-	8.88514e+06	1.62813e+07	1.00835e+07	1.09676e+07	1.10431e+07	1.18396e+07	1.1323e+07	1.08885e+07	8.66616e+06	1.07249e+07	9.88769e+06	7.16988e+06	1.28174e+07	9.22394e+06	1.20224e+07	-
Lazp003665	Nagilactone C glucoside	Terpenoids	Ditepenoids	C25H32O12	525.19	525.2	524.189	[M+H]+	3	-	-	1.6062e+06	1.91306e+06	1.04932e+06	3.23778e+06	2.37796e+06	1.52049e+06	1.80548e+06	1.85825e+06	896525	2.41476e+06	989969	1.91948e+06	1.48017e+06	785505	1.28024e+06	-
Zmxp002867	Chrysoeriol-5,7-di-O-glucoside	Flavonoids	Flavones	C28H32O16	625.17	301.07	624.169	[M+H]+	1	-	-	231735	297273	225631	329916	414065	297295	333166	274214	370853	321324	267119	418341	284020	431383	313495	-
pmp000596	Quercetin-3-O-(2''-O-galactosyl)glucoside	Flavonoids	Flavonols	C27H30O17	627.16	465.1	626.148	[M+H]+	3	56782-99-1	-	761125	875346	798466	600251	888472	1.00558e+06	986602	813448	680437	578876	657650	859660	998807	1.42596e+06	733084	-
Lmnp002584	Hispidulin-8-C-(2''-O-glucosyl)glucoside	Flavonoids	Flavones	C28H32O16	625.18	463.13	624.169	[M+H]+	1	-	-	1.28486e+07	1.30301e+07	8.46431e+06	8.63576e+06	1.56493e+07	1.00117e+07	9.22863e+06	9.09761e+06	1.28031e+07	1.00643e+07	8.8756e+06	1.14717e+07	6.8729e+06	1.45032e+07	1.15434e+07	-
pme1841	Cadaverine	Alkaloids	Alkaloids	C5H14N2	103.12	86.1	102.116	[M+H]+	3	462-94-2	C01672	126506	155158	91594.7	103191	140157	139403	129402	188389	166853	144415	159156	130822	178248	169885	151596	ko00310,ko00470,ko00480,ko00960,ko01100,ko01110
Lalp002963	Plantarenaloside glucoside	Terpenoids	Monoterpenoids	C22H34O14	523.2	163.08	522.194	[M+H]+	3	-	-	3.67677e+06	3.20954e+06	3.14142e+06	1.7153e+06	2.93389e+06	2.86618e+06	1.12729e+06	1.6726e+06	610174	271931	558247	306521	1.99148e+06	2.15558e+06	1.62064e+06	-
mws5035	L-Leucyl-L-phenylalanine	Amino acids and derivatives	Amino acids and derivatives	C15H22N2O3	279.17	120.08	278.163	[M+H]+	3	56217-82-4	-	1.26742e+06	813067	991501	492067	747855	383782	278931	198870	204517	152640	275701	336853	382880	527629	312451	-
Wccp011838	Octadec-8-enamide*	Alkaloids	Alkaloids	C18H35NO	282.279	69.0696	281.272	[M+H]+	1	-	-	3.18646e+06	1.4489e+06	1.2228e+06	2.47483e+06	1.16728e+06	2.00569e+06	1.4704e+06	1.45955e+06	3.08848e+06	789280	2.23235e+06	1.2857e+06	1.72955e+06	1.96904e+06	2.00851e+06	-
Wbmp003594	6-acetyldelpheline	Alkaloids	Alkaloids	C27H41NO7	492.296	492.296	491.288	[M+H]+	3	-	-	3.37972e+06	1.29504e+07	1.06231e+06	2.19544e+06	126572	188490	2.11515e+06	3.38052e+06	1.62927e+06	496926	696477	215524	2.60328e+06	2.6829e+06	2.42888e+06	-
Wafp004334	N-Feruloyltyramine 4'-glucoside	Alkaloids	Phenolamine	C24H29NO9	476.2	177.05	475.184	[M+H]+	3	-	-	932924	808716	900665	1.44237e+06	1.23716e+06	734938	1.23582e+06	849326	771850	784009	512788	1.23443e+06	615646	710619	465563	-
MWSslk146	4'-O-Glucosylvitexin	Flavonoids	Flavones	C27H30O15	595.17	433.12	594.159	[M+H]+	3	38950-94-6	-	1.43171e+07	1.25349e+07	1.36404e+07	1.24025e+07	2.25712e+07	1.4405e+07	1.49677e+07	1.5743e+07	1.81703e+07	1.3619e+07	1.02341e+07	1.23576e+07	1.40339e+07	1.69293e+07	1.50711e+07	-
Walp008158	2-AminoicoSane-1,5,19-triol	Lipids	Sphingolipids	C20H43NO3	346.33	88.08	345.324	[M+H]+	1	-	-	91941.5	66138.6	95485.4	74442.5	68410.4	78776.8	103316	89603.7	88423.1	71122.9	82159.4	64321.8	83772.4	96770.1	95534.9	-
Zmsp001773	9-Arabinosyladenine*	Nucleotides and derivatives	Nucleotides and derivatives	C10H13N5O4	268.11	136.07	267.097	[M+H]+	1	-	-	4.17774e+06	2.72022e+06	4.47333e+06	1.72668e+06	1.91159e+06	2.63023e+06	7.85662e+06	8.33488e+06	8.38242e+06	2.59238e+06	2.07367e+06	1.49814e+06	5.18561e+06	4.27885e+06	5.24011e+06	-
Wcjp001256	9-Alpha-Ribofuranosyladenine*	Nucleotides and derivatives	Nucleotides and derivatives	C10H13N5O4	268.1	136.06	267.097	[M+H]+	1	-	-	4.17774e+06	2.72022e+06	4.47333e+06	1.72668e+06	1.91159e+06	2.63023e+06	7.85662e+06	8.33488e+06	8.38242e+06	2.59238e+06	2.07367e+06	1.49814e+06	5.18561e+06	4.27885e+06	5.24011e+06	-
Lacp001431	N-(3-hydroxy-4-methoxyphenethyl)-4-hydroxybutanamide	Alkaloids	Alkaloids	C14H21NO4	268.15	136.06	267.147	[M+H]+	3	-	-	4.17774e+06	2.72022e+06	4.47333e+06	1.72668e+06	1.91159e+06	2.63023e+06	7.85662e+06	8.33488e+06	8.38242e+06	2.59238e+06	2.07367e+06	1.49814e+06	5.18561e+06	4.27885e+06	5.24011e+06	-
pme0230	Adenosine*	Nucleotides and derivatives	Nucleotides and derivatives	C10H13N5O4	268.1	136.06	267.097	[M+H]+	1	58-61-7	C00212	3.80821e+06	2.4724e+06	4.39241e+06	1.42825e+06	1.51259e+06	2.37831e+06	7.71483e+06	8.01624e+06	7.57459e+06	2.40253e+06	1.61288e+06	1.27581e+06	4.51257e+06	4.54484e+06	3.94045e+06	ko00230,ko01100,ko01232,ko02010
Zmmp001941	Hydroxythreonine xyloside	Amino acids and derivatives	Amino acids and derivatives	C9H17NO8	268.104	136.062	267.095	[M+H]+	1	-	-	3.80821e+06	2.4724e+06	4.39241e+06	1.42825e+06	1.51259e+06	2.37831e+06	7.71483e+06	8.01624e+06	7.57459e+06	2.40253e+06	1.61288e+06	1.27581e+06	4.51257e+06	4.54484e+06	3.94045e+06	-
Wmtp001452	Acortatarin B	Alkaloids	Pyrrole alkaloids	C12H15NO6	270.11	136.06	269.09	[M+H]+	3	-	-	1.15989e+06	780275	1.25471e+06	477459	433182	750179	2.33378e+06	2.60587e+06	2.33999e+06	646551	621962	427590	1.32648e+06	1.34416e+06	1.37861e+06	-
Safp022210	6-hydroxy-5-[(3E)-5-hydroxy-3-methylpent-3-en-1-yl]-1,1,4a,6-tetramethyl-decahydronaphthalen-2-yl acetate	Terpenoids	Ditepenoids	C22H38O4	367.28	349.28	366.277	[M+H]+	3	-	-	49901.2	81850.1	142675	243793	151197	429398	69101.7	46571.2	61663.1	306120	299179	364473	156571	157392	138479	-
pme2755	N-Acetyl-D-glucosamine	Others	Saccharides	C8H15NO6	222.1	138.05	221.09	[M+H]+	3	7512-17-6	C00140	314345	306203	195671	252946	321388	390306	66570.6	152649	110690	116340	128559	133053	205648	214857	163647	ko00520,ko01100,ko01250,ko02010
pme0008	L-Citrulline	Amino acids and derivatives	Amino acids and derivatives	C6H13N3O3	176.1	113.07	175.096	[M+H]+	3	372-75-8	C00327	429811	366141	619637	425144	462590	850713	1.90628e+06	1.34749e+06	1.88669e+06	1.3714e+06	1.95814e+06	1.5977e+06	1.40492e+06	1.49589e+06	1.38283e+06	ko00220,ko01100,ko01110,ko01230
MWSmce040	Isovanillin	Others	Aldehyde compounds	C8H8O3	153.05	65.04	152.047	[M+H]+	3	621-59-0	-	810107	585269	485644	751671	457423	476806	218799	248813	276440	233716	206945	437754	500645	611924	456981	-
Walp007043	2-Aminohexadecane-1,4-diol	Lipids	Sphingolipids	C16H35NO2	274.27	88.08	273.267	[M+H]+	1	-	-	1.02664e+07	9.27044e+06	1.04551e+07	8.87294e+06	9.3585e+06	9.69247e+06	1.09126e+07	1.01815e+07	1.06117e+07	9.48623e+06	8.67047e+06	8.32733e+06	1.05297e+07	9.8605e+06	9.39624e+06	-
Qmjp080407	14(15)-Bisnor-13-oxolabd-8(17),11(E)-dien-19-oic acid	Terpenoids	Sesquiterpenoids	C18H26O3	291.19	233.16	290.188	[M+H]+	3	-	-	204838	240614	187194	269483	186283	253757	175468	171353	205416	214052	240993	184079	247099	241579	210461	-
Lazp002140	Luteolin 7-rutinoside-4'-glucoside	Flavonoids	Flavones	C33H40O20	757.22	449.11	756.211	[M+H]+	3	-	-	152665	225756	256208	312523	238730	330652	168093	269649	127101	526076	396186	464811	254304	264793	486074	-
mws1515	α-Ionone	Terpenoids	Monoterpenoids	C13H20O	193.16	175.15	192.151	[M+H]+	3	127-41-3	C12286	187978	248576	189506	237747	106291	172197	94077.4	72916.5	105168	65736.9	81697.8	54310.5	163586	136389	125917	-
pmb1912	10-Formyltetrahydrofolic Acid	Alkaloids	Alkaloids	C20H23N7O7	474.17	327.12	473.166	[M+H]+	1	2800-34-2	C00234	1.21787e+07	1.00523e+07	1.16102e+07	1.2976e+07	1.0851e+07	1.37172e+07	1.47607e+07	1.469e+07	1.30558e+07	9.88479e+06	8.92234e+06	8.24295e+06	1.39938e+07	1.25137e+07	1.21843e+07	ko00670,ko00970,ko01100,ko01200,ko01240
Zmhp003784	Gossypetin-7-O-(3''-glucosyl)rhamnoside; Rhodioflavonoside	Flavonoids	Flavonols	C27H30O17	627.16	465.1	626.148	[M+H]+	3	-	-	475812	562389	409023	508799	638859	418811	346797	560094	491144	527082	375006	329457	514652	682034	491027	-
MWStz475	Apigenin 6,8-di-C-alpha-L-arabinopyranoside	Flavonoids	Flavones	C25H26O13	535.15	499.13	534.137	[M+H]+	1	73140-47-3	-	4.95312e+06	3.11244e+06	3.6038e+06	8.77293e+06	1.22717e+07	1.09731e+07	3.70691e+06	3.06398e+06	4.69478e+06	8.87679e+06	9.65708e+06	8.96641e+06	7.7867e+06	6.95056e+06	7.18504e+06	-
Zbsp004060	Apigenin-6-C-xyloside-8-C-arabinoside*	Flavonoids	Flavones	C25H26O13	535.14	481.11	534.137	[M+H]+	1	-	-	6.33253e+06	4.43174e+06	6.43496e+06	1.39675e+07	1.42034e+07	1.38311e+07	4.46355e+06	4.42531e+06	4.71738e+06	1.27016e+07	1.12213e+07	1.08923e+07	9.55489e+06	1.08865e+07	7.51073e+06	-
MWStz377	Isovitexin-2''-O-rhamnoside*	Flavonoids	Flavones	C27H30O14	579.17	433.12	578.164	[M+H]+	1	72036-50-1	-	4.81183e+07	5.06312e+07	3.18352e+07	2.58667e+07	5.46138e+07	3.9899e+07	3.85457e+07	3.37609e+07	4.63071e+07	3.69193e+07	3.17183e+07	3.29334e+07	4.74131e+07	5.3763e+07	4.21792e+07	-
MWSmce016	Nicotinic Acid Methyl Ester(Methyl Nicotinate)	Alkaloids	Pyridine alkaloids	C7H7NO2	138.05	78.03	137.048	[M+H]+	2	93-60-7	-	3.74326e+06	3.08084e+06	1.81916e+06	1.92818e+06	703199	972798	1.33553e+06	1.14387e+06	1.49324e+06	409804	947047	1.13487e+06	1.83641e+06	1.51405e+06	1.61673e+06	-
Zbsp004183	Tricin-5-O-(3'-malonyl)glucoside-7-O-glucoside	Flavonoids	Flavones	C32H36O20	741.18	331.08	740.18	[M+H]+	3	-	-	530387	491077	665745	225106	134564	221680	461370	602916	281398	275213	402894	387715	470307	268731	312984	-
Lmgp004152	Diosmetin-8-C-(2''-O-arabinosyl)glucoside	Flavonoids	Flavones	C27H30O15	595.17	445.11	594.159	[M+H]+	3	-	-	2.57376e+06	4.64184e+06	2.60433e+06	3.60122e+06	6.80847e+06	2.83808e+06	1.62028e+06	2.20376e+06	2.59041e+06	4.1241e+06	3.04225e+06	2.45783e+06	3.18396e+06	3.35468e+06	2.93805e+06	-
pme3227	Vitexin-2''-O-rhamnoside*	Flavonoids	Flavones	C27H30O14	579.17	433.11	578.164	[M+H]+	1	64820-99-1	C12628	4.81183e+07	5.06312e+07	3.18352e+07	2.58667e+07	5.46138e+07	3.9899e+07	3.85457e+07	3.37609e+07	4.63071e+07	3.69193e+07	3.17183e+07	3.29334e+07	4.74131e+07	5.3763e+07	4.21792e+07	ko00944
Wasdp03211	Vitexin 6-C-(6-methylglucoside)	Flavonoids	Flavones	C28H32O15	609.18	559.14	608.174	[M+H]+	1	-	-	164007	75223.8	86335.8	322498	583606	300360	180350	197144	191424	377912	527992	438318	441764	371771	306703	-
MWSHY0183	Spinosin	Flavonoids	Flavones	C28H32O15	609.18	327.09	608.174	[M+H]+	3	72063-39-9	C17834	85145.6	141203	80034.4	120312	151765	92207.5	87281.6	44750.8	127905	122524	141901	144386	161748	120856	96064	-
Lmhp008337	LysoPE 14:0(2n isomer)*	Lipids	LPE	C19H40NO7P	426.26	285.24	425.254	[M+H]+	1	-	-	87118.6	43109.2	75224.5	26203.8	48074.9	28998.5	73929.8	78814.7	70969.8	32193.6	23425.7	21504.6	70218	48077.8	46396.3	-
MWS201411	Lys-Asn	Amino acids and derivatives	Amino acids and derivatives	C10H20N4O4	261.16	84.08	260.149	[M+H]+	3	19908-06-6	-	73237.7	71614	60213.8	45425.6	53522.3	59689.1	87039.7	106690	88298.5	86201.7	81013.2	69752.7	67090.3	79727.2	84454.4	-
mws1212	Ferulic acid methyl ester	Phenolic acids	Phenolic acids	C11H12O4	209.08	177.05	208.074	[M+H]+	3	2309-07-1	-	282804	268907	223067	295649	336856	231416	123597	119347	152840	203164	166274	173282	209883	183534	198848	-
Zmjp012507	3,12,23,25-tetrahydroxy-20S,24S-epoxydammarane-3-O-xylosylglucoside	Terpenoids	Triterpene Saponin	C41H70O14	787.5	625.45	786.477	[M+H]+	2	-	-	1.32466e+06	1.61356e+06	1.70056e+06	2.06123e+06	1.75887e+06	1.56284e+06	568761	480842	647582	730123	846254	632545	1.26877e+06	1.07013e+06	1.03901e+06	-
Walp008255	2-aminodocoSane-1,5,7,21-tetraol	Lipids	Sphingolipids	C22H47NO4	390.36	328.32	389.351	[M+H]+	2	-	-	188025	143788	169382	169920	128854	125159	182192	182793	180194	157995	156379	137840	183494	158071	152806	-
Lssp210412	Cuscohygrine	Alkaloids	Pyrrole alkaloids	C13H24N2O	225.2	100.11	224.189	[M+H]+	3	454-14-8	C06521	527567	434322	486854	538985	500346	540897	548972	573101	568220	563526	463000	463286	544015	492850	499798	ko00960,ko01110
Walp007738	14-Amino-15-hydroxy-11-methylpentadecanoic acid	Lipids	Sphingolipids	C16H33NO3	288.25	88.08	287.246	[M+H]+	3	-	-	53834.7	41677.1	47268.3	47814.3	49665	43028.7	55988	60783.1	50076.5	56666.8	41207.7	45469.6	57890.3	63179	53463.6	-
Lmhp001461	L-Prolyl-L-Leucine	Amino acids and derivatives	Amino acids and derivatives	C11H20N2O3	229.15	70.07	228.147	[M+H]+	2	52899-07-7	-	515120	486192	495560	531129	491886	364040	398531	546720	337088	402691	411454	342807	468584	454405	463101	-
zjbp111026	tetrahydrochromone M	Others	Chromone	C20H22O5	343.15	163.07	342.147	[M+H]+	3	-	-	2.07201e+06	2.14035e+06	1.98766e+06	2.1135e+06	2.05454e+06	2.12709e+06	2.36113e+06	2.24988e+06	2.28117e+06	2.19797e+06	2.06878e+06	2.07711e+06	2.40319e+06	2.22491e+06	2.14505e+06	-
Yalp011779	Thapsakon A*	Alkaloids	Alkaloids	C35H36N2O9	629.25	569.24	628.242	[M+H]+	3	-	-	139481	208542	169651	940378	130856	173198	39589.8	29539.7	28473.3	56573.7	129085	140384	94485.2	106793	101037	-
Lmdp006732	Scutellarein-4'-methyl ether (5,6,7-Trihydroxy-4'-methoxyflavone)*	Flavonoids	Flavones	C16H12O6	301.07	258.05	300.063	[M+H]+	3	6563-66-2	-	85733.3	80454.8	87688.7	115919	84091	113380	23132.5	33205.2	29692.7	86870.5	98518.1	91336.4	83624.1	83736.2	84717.8	-
Lmyp001747	2-O-Glucosyl-7-hydroxy-1,4(2H)-benzoxazin-3-one (DHBOA glucoside)	Alkaloids	Alkaloids	C14H17NO9	344.1	164.03	343.09	[M+H]+	1	28512-70-1	-	6.87068e+06	3.99897e+06	7.19296e+06	5.0082e+06	6.76112e+06	6.25101e+06	1.02377e+07	9.88147e+06	6.31819e+06	6.02434e+06	7.57232e+06	5.91243e+06	8.20327e+06	6.41208e+06	7.41383e+06	-
Walp009488	2-aminotetracoSane-1,6,7,23-tetraol*	Lipids	Sphingolipids	C24H51NO4	418.39	356.35	417.382	[M+H]+	1	-	-	189254	133693	286140	125728	180871	153703	183486	189269	188788	182122	195474	131999	201890	234043	195583	-
pme2693	N-Acetylputrescine	Alkaloids	Alkaloids	C6H14N2O	131.12	114.09	130.111	[M+H]+	3	18233-70-0	C02714	369461	399828	427051	718512	559392	541023	326078	297071	317310	398184	551998	650942	523778	470981	397009	ko00330,ko01100
Lamp006438	Astrapterocarpan-3-O-malonyl glucoside	Flavonoids	Isoflavones	C26H28O13	549.16	301.11	548.152	[M+H]+	3	-	-	1.45254e+06	1.12671e+06	1.23795e+06	924023	1.04442e+06	1.05931e+06	2.25676e+06	2.78422e+06	1.88852e+06	1.59113e+06	1.94955e+06	2.29231e+06	1.90985e+06	2.01734e+06	2.08521e+06	-
Hmqp005411	9-Oxo-12Z-Octadecenoic acid*	Lipids	Free fatty acids	C18H32O3	297.243	81.07	296.235	[M+H]+	3	112543-32-5	-	43105.2	32494.3	84055.4	110302	219418	146312	79468.7	77312.4	72280.5	195392	170600	144658	124337	122824	121899	-
pmb0892	Trans-Zeatin-1-O-Glucoside	Alkaloids	Alkaloids	C16H23N5O6	382.17	136.3	381.165	[M+H]+	3	56329-06-7	C03423	797117	570827	800737	969094	1.05803e+06	938612	910171	986804	1.09109e+06	1.02212e+06	1.02129e+06	811448	970077	1.02477e+06	874780	ko00908,ko01110
Lmqp002761	Alnusonol	Others	Others	C19H20O4	313.14	151.08	312.136	[M+H]+	3	52330-12-8	-	168062	152492	142701	290829	146427	147214	192629	185475	149355	207223	264638	253241	214945	215493	274159	-
Wasyqp2936	2-prop-2-ynylcyclohexa-2,5-diene-1,4-dione	Quinones	Quinones	C9H6O2	147.04	119.05	146.037	[M+H]+	1	-	-	5.49883e+06	6.77029e+06	5.68615e+06	6.07594e+06	7.17312e+06	5.9909e+06	5.48867e+06	4.77555e+06	5.31826e+06	6.48903e+06	5.62076e+06	5.16706e+06	6.00289e+06	5.40133e+06	5.07511e+06	-
Lskp211408	polypodin B	Steroids	Steroid	C27H44O8	497.31	335.26	496.304	[M+H]+	3	-	-	799279	823218	828003	798374	689287	563138	1.10002e+06	725658	761057	478634	446354	461558	790435	776393	748146	-
pmb0579	Chrysoeriol-7-O-(6''-sinapoyl)glucoside	Flavonoids	Flavones	C33H32O15	669.18	207.07	668.174	[M+H]+	3	-	-	33906.7	22143.4	52234.9	47753.6	70735.6	101530	76124.4	66631.1	34307.1	118194	105831	92209	58159.6	108102	88705.5	-
Zmcp102602	Bupleurynol	Others	Others	C17H22O	243.17	91.05	242.167	[M+H]+	3	-	-	127314	122356	119649	128945	109016	104390	63134.1	64751.3	39434.9	61480.5	53921.6	64289.9	103230	107941	77989	-
Lcfp121153	N1-acetylspermine	Alkaloids	Alkaloids	C12H28N4O	245.23	112.11	244.226	[M+H]+	1	25593-72-0	C02567	842477	558459	820880	886971	789315	1.0342e+06	423048	440508	251292	175879	363341	190074	526019	480833	579332	-
Lmgp002501	Dhurrin 6'-glucoside	Alkaloids	Alkaloids	C20H27NO12	474.16	312.11	473.153	[M+H]+	3	-	-	64863.5	65928.5	50366	83781.4	57769.3	60966.1	131076	141734	141467	165319	113333	113957	63436.1	98155.4	106329	-
WaYp007548	2-Aminotetradecan-1-ol*	Lipids	Sphingolipids	C14H31NO	230.25	62.06	229.241	[M+H]+	1	-	-	70763.7	62403.7	70305	66209.8	66104.1	59737.1	76521.4	63761.9	65121.5	61391.8	53570.5	55271.3	89464.5	70352.7	64761.4	-
Lmcp000611	2-Amino-4,5-dihydro-1H-imidazole-4-acetic acid	Alkaloids	Alkaloids	C5H9N3O2	144.08	84.06	143.07	[M+H]+	3	69098-41-5	-	1.66859e+07	1.78843e+07	1.34473e+07	9.46022e+06	7.84634e+06	8.42131e+06	1.61652e+07	1.89137e+07	1.51787e+07	1.01046e+07	1.09641e+07	7.90119e+06	1.81303e+07	1.54268e+07	1.54563e+07	-
Rfmb320	1-Methylpiperidine-2-carboxylic acid	Organic acids	Organic acids	C7H13NO2	144.102	84.0813	143.095	[M+H]+	3	7730-87-2	-	1.66859e+07	1.78843e+07	1.34473e+07	9.46022e+06	7.84634e+06	8.42131e+06	1.61652e+07	1.89137e+07	1.51787e+07	1.01046e+07	1.09641e+07	7.90119e+06	1.81303e+07	1.54268e+07	1.54563e+07	-
Rfmb318	D-Proline betaine	Amino acids and derivatives	Amino acids and derivatives	C7H14NO2+	144.1	84.08	144.102	[M]+	3	1195-94-4	C21514	1.66859e+07	1.78843e+07	1.34473e+07	9.46022e+06	7.84634e+06	8.42131e+06	1.61652e+07	1.89137e+07	1.51787e+07	1.01046e+07	1.09641e+07	7.90119e+06	1.81303e+07	1.54268e+07	1.54563e+07	-
pmp000626	Baptifoline	Alkaloids	Quinorisidine alkaloids	C15H20N2O2	261.16	243.15	260.152	[M+H]+	3	732-50-3	C10755	1.5089e+06	895997	1.39597e+06	266566	254291	228179	1.65226e+06	1.59096e+06	1.38635e+06	387206	502988	468538	846628	1.08126e+06	1.12134e+06	-
pmb0498	Sinapoylagmatine	Alkaloids	Phenolamine	C16H24N4O4	337.19	207.07	336.18	[M+H]+	1	-	-	2.79657e+06	2.22733e+06	3.25148e+06	242375	437241	178349	2.27333e+06	2.1762e+06	1.95665e+06	236349	325669	211543	1.62757e+06	1.32823e+06	1.55779e+06	-
pme1266	3-Methylxanthine	Nucleotides and derivatives	Nucleotides and derivatives	C6H6N4O2	167.06	124.05	166.049	[M+H]+	3	1076-22-8	C16357	110113	126835	123450	64589.5	58526.8	95276.2	242390	220753	248291	206207	177986	114335	160193	196539	180557	ko00232,ko01100,ko01110
MWSHC2028	(1S,3S)-1-Methyl-1,2,3,4-tetrahydro-β-carboline-3-carboxylic acid	Alkaloids	Plumerane	C13H14N2O2	231.11	158.1	230.106	[M+H]+	3	40678-46-4	-	50181.9	103292	27512.1	56820.6	76763.5	70160.5	81334.5	85988.5	127932	45794.7	76764	42720.7	73410.9	95124	49160.7	-
Lmsp003655	Dehydrodiconiferyl alcohol-gamma'-O-glucoside	Lignans and Coumarins	Lignans	C26H32O11	521.2	131.05	520.194	[M+H]+	3	-	-	222458	171765	308421	122071	158351	150240	298344	231634	159352	72971.8	122153	192738	184272	146688	162954	-
Lmtp000829	Gomphrenin I (Betanidin-6-O-glucoside)	Alkaloids	Plumerane	C24H26N2O13	551.15	389.1	550.144	[M+H]+	3	17008-59-2	C08544	342305	344026	428142	1.09651e+06	374582	639383	371185	361759	322294	409938	482139	496873	373230	386090	298170	ko00965,ko01100,ko01110
MWS201444	Gln-Gly	Amino acids and derivatives	Amino acids and derivatives	C7H13N3O4	204.1	84.04	203.091	[M+H]+	3	2650-65-9	-	2.95701e+07	2.89446e+07	3.22839e+07	1.51693e+07	1.50276e+07	1.36991e+07	2.87678e+07	3.81505e+07	2.63995e+07	1.83338e+07	1.82197e+07	1.66923e+07	3.55923e+07	2.63887e+07	3.37662e+07	-
MWS201419	Lys-Gly	Amino acids and derivatives	Amino acids and derivatives	C8H17N3O3	204.13	84.08	203.127	[M+H]+	3	7563-03-3	-	2.95701e+07	2.89446e+07	3.22839e+07	1.51693e+07	1.50276e+07	1.36991e+07	2.87678e+07	3.81505e+07	2.63995e+07	1.83338e+07	1.82197e+07	1.66923e+07	3.55923e+07	2.63887e+07	3.37662e+07	-
YC512112	Anabasine-glucoside	Alkaloids	Pyridine alkaloids	C16H24O5N2	325.18	163.12	324.168	[M+H]+	3	-	-	548407	315228	455280	93498.4	130194	83943.2	411519	472922	377597	112385	120294	187771	309998	364289	345037	-
MWS1787	2-Picoline; 2-Methylpyridine	Alkaloids	Pyridine alkaloids	C6H7N	94.07	53.04	93.0578	[M+H]+	3	109-06-8	C14447	4.25976e+06	3.90849e+06	3.88641e+06	1.91352e+06	1.98113e+06	2.07798e+06	4.78839e+06	4.65731e+06	4.09902e+06	2.14224e+06	2.29707e+06	2.37042e+06	3.88683e+06	3.65188e+06	4.01689e+06	-
Zmdp000917	δ-Guanidinovaleric acid	Organic acids	Organic acids	C6H13N3O2	160.11	114.04	159.101	[M+H]+	3	462-93-1	-	773200	614964	638595	816136	1.03279e+06	881654	658992	667930	637018	657671	865248	867973	778872	689551	731064	-
mws1292	Isoschaftoside	Flavonoids	Flavones	C26H28O14	565.16	409.09	564.148	[M+H]+	1	52012-29-0	-	2.87206e+07	4.43735e+07	3.08116e+07	4.79017e+07	4.11123e+07	4.90014e+07	2.61853e+07	3.31525e+07	2.34777e+07	4.64237e+07	4.50471e+07	3.21034e+07	4.08587e+07	3.90688e+07	4.82999e+07	-
MWSmce096	Nootkatone	Terpenoids	Sesquiterpenoids	C15H22O	219.17	81.07	218.167	[M+H]+	1	4674-50-4	C17914	96617	99587.5	65028.6	77011.1	76203.5	62799.9	57254	152562	49773.5	73605.7	80945.3	56190.8	79901.1	82718.9	83017.5	-
Wasdp06978	7-phenylhept-2-en-1-ol	Others	Alcohol compounds	C13H18O	191.14	135.08	190.136	[M+H]+	1	-	-	160848	178319	120249	180556	92745.3	89131.3	105518	88210.7	68264.5	72762.4	80395.8	99324.6	151863	126247	130710	-
MWS04555g	D-Allo-Isoleucine*	Amino acids and derivatives	Amino acids and derivatives	C6H13NO2	132.102	86.0975	131.095	[M+H]+	1	1509-35-9	C21092	1.37878e+08	8.17451e+07	1.22569e+08	1.5404e+08	1.63993e+08	1.67326e+08	1.92651e+08	2.04367e+08	2.12941e+08	2.49581e+08	2.46988e+08	2.47737e+08	2.17504e+08	1.99718e+08	1.99409e+08	-
Wayp001104	N-(1-Deoxy-1-fructosyl)Tyrosine	Amino acids and derivatives	Amino acids and derivatives	C15H21NO8	344.13	182.08	343.126	[M+H]+	3	-	-	195432	79217.4	83471.5	175739	132036	114429	72049	180365	106863	127144	148980	118607	144820	181545	137251	-
Zmhp003322	Isovitexin-2''-O-(6'''-p-coumaroyl)glucoside	Flavonoids	Flavones	C36H36O17	741.2	433.11	740.195	[M+H]+	1	-	-	206944	253932	170640	343818	358450	314997	94846.8	183336	141331	230334	102817	43885.8	248875	178749	156103	-
Zbkp002902	2-Oxo-1,2-dihydroquinoline-4-carboxylate	Alkaloids	Alkaloids	C10H7NO3	190.05	144.04	189.043	[M+H]+	3	-	C16715	1.2156e+06	888726	884306	1.28424e+06	1.13383e+06	1.116e+06	3.05853e+06	2.60881e+06	2.92783e+06	3.22793e+06	2.80033e+06	2.46896e+06	1.99153e+06	1.85639e+06	1.64891e+06	-
MWS201388	Asn-Hyp	Amino acids and derivatives	Amino acids and derivatives	C9H15N3O5	246.11	141.07	245.101	[M+H]+	3	844640-50-2	-	74234.8	68692	76745.8	64753.5	86021.9	62472.9	94339	83873.7	101783	71558	83454.3	64461.9	89298.6	98787.1	88997.3	-
pme3009	trans-Aconitic acid	Organic acids	Organic acids	C6H6O6	175.02	98.98	174.016	[M+H]+	3	4023-65-8	C02341	1.59217e+06	1.60467e+06	1.30976e+06	1.44714e+06	1.44559e+06	1.4323e+06	1.40179e+06	1.42071e+06	1.37019e+06	1.32827e+06	1.33173e+06	1.26564e+06	1.91739e+06	1.15927e+06	1.40233e+06	ko00660,ko01100
pme1286	S-(5'-Adenosy)-L-homocysteine	Amino acids and derivatives	Amino acids and derivatives	C14H20N6O5S	385.13	250	384.122	[M+H]+	1	979-92-0	C00021	151099	199029	147400	277756	153194	137197	76787.7	76531	50018.8	73625.2	82098.1	120008	86500.9	92078.5	90726.5	ko00270,ko01100,ko01230,ko01240
MWS201478	Phe-Ser	Amino acids and derivatives	Amino acids and derivatives	C12H16N2O4	253.12	120.09	252.111	[M+H]+	3	16053-39-7	-	166328	114080	121272	125706	136481	135744	248063	139736	170735	203604	141878	189868	153854	175354	136042	-
ZbWp001556	5-guanidino-2-(2-hydroxyethyl)pentanoic acid	Others	Others	C8H17N3O3	204.13	158.12	203.127	[M+H]+	3	-	-	1.07455e+07	8.81814e+06	9.80254e+06	4.0088e+06	8.2052e+06	7.70673e+06	1.41805e+07	1.35238e+07	1.46182e+07	2.3555e+07	2.49893e+07	2.2298e+07	2.12736e+07	2.28518e+07	1.76365e+07	-
MWS201442	Phe-Thr	Amino acids and derivatives	Amino acids and derivatives	C13H18N2O4	267.13	120.08	266.127	[M+H]+	3	51352-44-4	-	175613	145022	180751	122545	128354	159730	198728	219525	165399	151925	180910	150733	180454	161934	185146	-
Walp007214	2-Aminohexadecane-1,5,6-triol	Lipids	Sphingolipids	C16H35NO3	290.27	88.08	289.262	[M+H]+	1	-	-	103651	92888.5	208328	113930	124872	83484.6	48732	74557.8	70674.2	85003.8	92384.1	91314.9	93751.5	86070.4	85366	-
Waptp04899	Jaceosidin-7-O-(6''-O-p-coumaroyl)glucoside-4'-O-glucoside	Flavonoids	Flavones	C38H40O19	801.22	331.08	800.216	[M+H]+	2	-	-	169593	54821.1	148189	84208.2	85961.9	87127	402865	322702	351253	132799	116777	131070	218403	296189	229193	-
Zbsp004299	Orientin-6''-O-(6'''-p-coumaroyl)-glucopyranoside	Flavonoids	Flavones	C36H36O18	757.2	329.06	756.19	[M+H]+	2	-	-	186432	817628	296599	907401	773144	986000	102000	179982	113427	408933	313242	176010	498227	265275	250400	-
Lmcp004369	Quercetin-3',4'-dimethyl ether	Flavonoids	Flavonols	C17H14O7	331.08	287.05	330.074	[M+H]+	2	3306-29-4	-	356813	345264	425352	429637	457028	497893	419536	361909	339426	336817	455392	340735	624483	406402	373770	-
HJAP005	Laricitrin-3-O-glucoside*	Flavonoids	Flavonols	C22H22O13	495.11	333.07	494.106	[M+H]+	3	39986-90-8	-	1.53155e+06	849192	1.25733e+06	1.36748e+06	1.60304e+06	1.54469e+06	1.82197e+06	1.37597e+06	1.37843e+06	1.49325e+06	1.5474e+06	1.83967e+06	1.53335e+06	1.48682e+06	1.36246e+06	-
Wagp005066	Boscialin 4-O-malonyl glucoside	Others	Others	C22H34O11	475.22	227.16	474.21	[M+H]+	3	-	-	53280.1	48376.2	55020.5	55999.1	48838.8	60633.9	537311	256819	623717	174092	232935	225779	261685	332449	237193	-
Wcfp003211	1,1'-(6-hydroxy-2,3-dihydro-1H-indene-2,5-diyl)bis(ethan-1-one)	Terpenoids	Sesquiterpenoids	C13H14O3	219.1	189.09	218.094	[M+H]+	3	-	-	124293	79428	102528	95374	171794	74689.4	34481.4	107836	60517.5	115661	146051	197817	151183	110721	55710.1	-
pmb0667	Isoorientin-7-O-(6''-feruloyl)arabinoside	Flavonoids	Flavones	C36H36O18	757.2	177.1	756.19	[M+H]+	2	-	-	803155	1.19629e+06	511337	1.13034e+06	2.67394e+06	1.74936e+06	364012	265176	408943	983623	670623	430627	887171	1.11095e+06	912483	-
pme1173	Allopurinol	Nucleotides and derivatives	Nucleotides and derivatives	C5H4N4O	137.05	110.03	136.038	[M+H]+	3	315-30-0	-	897926	955150	708227	854651	564550	674641	374594	283124	362015	445819	384388	430724	659482	577514	542426	-
MWS2910	5-Methyl-2'-Deoxycytidine	Nucleotides and derivatives	Nucleotides and derivatives	C10H15N3O4	242.11	126.07	241.106	[M+H]+	3	838-07-3	C03592	85858.2	57600.5	61644.8	97802.7	48054.5	68620.8	57622.2	77509.8	77713	40291.6	72351.8	75713.1	90795.6	77524.7	60606.7	-
Wasyqp4420	Apigenin-6-C-arabinoside-4'-O-Rhamnoside	Flavonoids	Flavones	C26H28O13	549.16	403.1	548.153	[M+H]+	1	-	-	653985	423635	437382	895375	886859	687195	350304	338648	717546	615738	758801	673461	735259	1.09064e+06	675350	-
Lcsp004886	2-Methylthio-cis-zeatin riboside	Alkaloids	Alkaloids	C16H23N5O5S	398.15	266.11	397.142	[M+H]+	3	52049-48-6	-	131306	39630.5	81528.9	57191.7	140554	116831	70926	56072.8	123386	70428.3	77756.5	71873.5	68881.2	56843	115895	-
Hmcp005575	Quercetin-5,4'-di-O-glucoside	Flavonoids	Flavonols	C27H30O17	627.15	303.05	626.148	[M+H]+	3	-	-	88097.8	28671.4	44799.3	31376.7	121590	73855.8	64284.4	73340	51974	30135.8	79283.2	57912	36119.8	73517.6	42902.1	-
Lahp004580	rhamnazin-3-O-β-D-apiosyl-(1→2)-O-β-D-glucoside	Flavonoids	Flavonols	C28H32O16	625.18	331.08	624.169	[M+H]+	3	-	-	515163	414657	413182	565384	387563	536362	940190	979631	739928	706928	629518	665013	754250	520490	550281	-
Wasdp03625	Derhamnosylapimaysin 8-C-glucoside	Flavonoids	Flavones	C27H28O14	577.15	409.09	576.148	[M+H]+	1	-	-	1.4357e+06	1.08955e+06	1.32241e+06	1.47412e+06	3.41931e+06	2.45171e+06	1.15148e+06	1.17031e+06	1.37851e+06	2.44483e+06	1.98748e+06	1.65145e+06	1.42547e+06	2.11984e+06	1.48772e+06	-
Walp004752	2-Aminododecane-1,4-diol	Lipids	Sphingolipids	C12H27NO2	218.21	88.08	217.204	[M+H]+	1	-	-	120723	133094	142663	110556	98178.8	98023.5	133256	67300.7	84478.9	103061	85296.7	91949.5	60712.3	101157	96752.1	-
Lcgp000245	dihydrodehydrodiconiferyl alcohol-9-O-β-D-xylopyranoside	Lignans and Coumarins	Lignans	C25H32O10	493.21	331.15	492.2	[M+H]+	3	-	-	2.31812e+06	1.5274e+06	1.77584e+06	2.94289e+06	2.55209e+06	2.12412e+06	1.88258e+06	1.88121e+06	2.87629e+06	2.46901e+06	2.24646e+06	3.04361e+06	1.4792e+06	3.43469e+06	2.40574e+06	-
Lajp005193	Gardenin C 5-glucoside	Flavonoids	Flavones	C26H30O14	567.17	405.12	566.164	[M+H]+	2	-	-	1.55826e+06	843524	1.31497e+06	973296	1.54473e+06	1.20384e+06	2.45668e+06	1.9622e+06	3.29963e+06	2.05021e+06	2.67265e+06	2.68486e+06	1.53832e+06	2.82092e+06	2.36235e+06	-
Hmgp003086	Tricin-7-O-rutinoside*	Flavonoids	Flavones	C29H34O16	639.19	331.08	638.185	[M+H]+	1	-	-	3.05915e+07	2.50616e+07	2.77686e+07	2.01063e+07	2.42919e+07	2.49039e+07	3.46788e+07	3.6328e+07	3.258e+07	2.0741e+07	3.05619e+07	2.62984e+07	3.48458e+07	2.72654e+07	2.33123e+07	-
Zbsp004650	Tricin-5-O-Glucoside	Flavonoids	Flavones	C23H24O12	493.13	331.08	492.127	[M+H]+	1	32769-00-9	-	2.31812e+06	1.5274e+06	1.77584e+06	2.94289e+06	2.55209e+06	2.12412e+06	1.88258e+06	1.88121e+06	2.87629e+06	2.46901e+06	2.24646e+06	3.04361e+06	1.4792e+06	3.43469e+06	2.40574e+06	-
MW0150992	His-Leu-Ile	Amino acids and derivatives	Amino acids and derivatives	C18H31N5O4	404.23	123.08	381.238	[M+Na]+	3	-	-	370198	154949	256488	401356	679622	386778	407104	439403	880521	1.06628e+06	945514	834651	641688	578349	620421	-
Lmmp003349	Byzantionoside A	Others	Ketone compounds	C19H30O7	371.21	209.15	370.199	[M+H]+	3	189109-41-9	-	346365	110075	191134	142723	258319	235192	281352	238682	355213	340503	479351	472566	257842	352167	316956	-
Lafp004228	(6R,9R)-3-Oxo-α-ionol-β-D-glucoside*	Terpenoids	Sesquiterpenoids	C19H30O7	371.207	209.154	370.199	[M+H]+	1	-	-	191022	90519.2	104632	175413	162236	178702	339267	232293	319388	375300	470121	332953	253199	352167	304239	-
Lmgp004959	Tricin-7-O-neohesperidoside*	Flavonoids	Flavones	C29H34O16	639.192	331.082	638.185	[M+H]+	1	53766-40-8	-	3.05915e+07	2.50616e+07	2.77686e+07	2.01063e+07	2.42919e+07	2.49039e+07	3.46788e+07	3.6328e+07	3.258e+07	2.0741e+07	3.05619e+07	2.62984e+07	3.48458e+07	2.72654e+07	2.33123e+07	-
MWSslk165	Diosmetin-7-O-Neohesperidoside (Neodiosmin)	Flavonoids	Flavones	C28H32O15	609.18	301.08	608.174	[M+H]+	3	38665-01-9	-	2.18404e+06	1.40732e+06	1.41616e+06	1.21688e+06	2.14268e+06	1.53596e+06	1.56405e+06	1.32508e+06	1.88012e+06	1.37642e+06	1.53837e+06	2.13583e+06	1.56769e+06	2.52108e+06	2.00826e+06	-
Lhmp122023	Scopoletin 7-O-(6''-Malonylglucoside)	Lignans and Coumarins	Coumarins	C19H20O12	441.1	193.05	440.096	[M+H]+	3	-	-	66056.9	62457.7	63601.1	76643.3	91678.5	128020	102901	156623	142643	262356	174092	122625	150800	112860	141225	-
MWStz547	Yuanhuanin*	Flavonoids	Flavones	C22H22O11	463.125	301.078	462.116	[M+H]+	3	83133-14-6	-	1.37654e+06	2.62593e+06	1.07141e+06	3.55462e+06	1.87847e+06	3.24159e+06	2.09464e+06	2.75411e+06	2.07371e+06	3.40106e+06	1.63306e+06	2.00086e+06	2.42115e+06	3.46143e+06	1.40624e+06	-
pmb0716	Tricin-4'-O-glucoside-7-O-glucoside*	Flavonoids	Flavones	C29H34O17	655.187	331.081	654.18	[M+H]+	1	-	-	769141	571826	389981	531820	635365	527979	223442	190150	233053	409554	304357	468539	567446	504641	427187	-
Layp005019	Glucosylschizandriside	Lignans and Coumarins	Lignans	C31H42O15	655.26	331.08	654.252	[M+H]+	3	-	-	769141	571826	389981	531820	635365	527979	223442	190150	233053	409554	304357	468539	567446	504641	427187	-
Wagp004588	Dihydrovomifoliol 4-O-malonyl glucoside*	Terpenoids	Sesquiterpenoids	C22H34O11	475.21	209.15	474.21	[M+H]+	1	-	-	218767	116660	201000	205761	331431	242227	1.1049e+06	927593	1.45967e+06	811643	846005	717697	921339	616638	819349	-
Laxp003634	Swertisin 8-methyl ether	Flavonoids	Flavones	C23H24O11	477.14	327.08	476.132	[M+H]+	3	-	-	61678.2	27694.6	23184.7	37479.9	72942.1	62945.5	56078.9	49221.4	50414.9	46818.8	39879.4	50461	49165.6	65392.4	36067.4	-
Lahp003997	Glucosyl-rhamnazin-3-O-β-D-glucoside*	Flavonoids	Flavonols	C29H34O17	655.19	331.08	654.18	[M+H]+	1	-	-	769141	571826	389981	531820	635365	527979	223442	190150	233053	409554	304357	468539	567446	755474	427187	-
Zbzp002318	heliocurassavicine	Alkaloids	Pyrrole alkaloids	C15H27NO4	286.2	124.11	285.194	[M+H]+	3	82354-34-5	-	425120	260880	320681	448872	596559	476914	484351	454451	318421	473862	500586	590353	442654	473856	447670	-
Wasyqp5995	2-Aminooctadecane-1,5,17-triol	Lipids	Sphingolipids	C18H39NO3	318.3	256.26	317.293	[M+H]+	2	-	-	3.69082e+07	3.71983e+07	3.92277e+07	3.45367e+07	3.17604e+07	3.51712e+07	4.53763e+07	3.9014e+07	4.28701e+07	3.68591e+07	3.4089e+07	3.26319e+07	3.7422e+07	3.7507e+07	3.48774e+07	-
Lcfp121090	Piptamine(antibiotic)	Alkaloids	Alkaloids	C23H41N	332.33	91.05	331.324	[M+H]+	2	-	-	2.59693e+06	1.89585e+06	2.28852e+06	2.19541e+06	2.31027e+06	2.08327e+06	6.84503e+06	4.47979e+06	4.95897e+06	4.32291e+06	1.92026e+06	1.94445e+06	3.49003e+06	3.19011e+06	3.43389e+06	-
YC512116	3'-Hydroxycotinine	Alkaloids	Pyrrole alkaloids	C10H12N2O2	193.1	80.05	192.09	[M+H]+	2	205246-48-6	-	200162	145566	169534	170393	262755	221378	832742	806691	810431	801390	619876	490135	538053	498393	481393	-
Lmhp009526	2-α-Linolenoyl-glycerol-1-O-glucoside*	Lipids	Glycerol ester	C27H46O9	515.32	261.22	514.314	[M+H]+	1	-	-	3.77277e+06	3.7233e+06	3.4977e+06	3.86144e+06	4.07174e+06	3.38734e+06	2.80231e+06	1.90403e+06	1.21576e+06	1.72347e+06	2.03727e+06	1.69707e+06	3.10625e+06	3.13505e+06	2.79411e+06	-
Zmkp000654	Vicine	Alkaloids	Alkaloids	C10H16O7N4	305.11	143.06	304.102	[M+H]+	3	152-93-2	C08437	378762	301740	354570	169072	180643	159421	378484	443561	361680	178618	198689	210435	342208	337469	352179	-
MWSmce548	Betaine	Alkaloids	Alkaloids	C5H11NO2	118.09	58.07	117.079	[M+H]+	1	107-43-7	C00719	1.07903e+06	1.32322e+06	943540	949496	920703	982454	1.01647e+06	903620	853497	947293	1.08937e+06	1.0281e+06	1.1906e+06	1.18328e+06	1.10461e+06	ko00260,ko01100,ko02010
MWS201399	Met-Asn	Amino acids and derivatives	Amino acids and derivatives	C9H17N3O4S	264.1	104.05	263.094	[M+H]+	3	36261-61-7	-	223348	255253	264566	161493	206048	46796.3	89348.3	94598	121053	62626.3	142937	111797	146723	149576	81871.2	-
MWS201415	Pro-Asp	Amino acids and derivatives	Amino acids and derivatives	C9H14N2O5	231.1	70.07	230.09	[M+H]+	3	85227-98-1	-	368026	540906	432873	492783	525501	512157	321006	378339	312608	352437	412756	462670	474948	444936	427513	-
Lmyp001138	6-Hydroxynicotine	Alkaloids	Pyridine alkaloids	C10H14N2O	179.12	130.07	178.111	[M+H]+	3	10516-09-3	C01056	473516	383249	313229	239022	271450	332184	455949	273153	446570	571648	224292	283424	370783	302601	275892	ko00760,ko01100
Zmzp006857	Tricin-4'-O-[β-guaiacyl-(9''-O-acetyl)glycerol]ether	Flavonoids	Flavones	C29H28O12	569.16	331.08	568.158	[M+H]+	1	-	-	2.02899e+06	1.67366e+06	2.19856e+06	4.77353e+06	2.69116e+06	4.46296e+06	2.11034e+06	2.06143e+06	1.65391e+06	3.13394e+06	6.37352e+06	7.21856e+06	3.17854e+06	3.08338e+06	2.80736e+06	-
Wcfp004977	Malonyltryptophan	Amino acids and derivatives	Amino acids and derivatives	C14H14N2O5	291.1	245.09	290.09	[M+H]+	1	-	-	1.03394e+06	1.11215e+06	547504	2.77476e+06	592573	1.00996e+06	538679	580443	472800	791970	557860	709765	640822	426964	410133	-
pme1313	N'-Formylkynurenine	Amino acids and derivatives	Amino acids and derivatives	C11H12N2O4	237.09	192.07	236.08	[M+H]+	3	1022-31-7	C02700	1.74263e+06	1.76504e+06	1.42539e+06	705636	1.19435e+06	1.00785e+06	2.6316e+06	2.45961e+06	2.33391e+06	2.63996e+06	2.93962e+06	2.54077e+06	2.70901e+06	2.64918e+06	2.88851e+06	ko00380,ko01100,ko01240
MW0150111	Glu-Phe-Thr	Amino acids and derivatives	Amino acids and derivatives	C18H25N3O7	418.15	166.09	395.169	[M+Na]+	3	-	-	2.04224e+06	1.85075e+06	2.04523e+06	1.75422e+06	2.02667e+06	2.44286e+06	4.60787e+06	5.05461e+06	6.34543e+06	3.17274e+06	2.58373e+06	2.50195e+06	3.94683e+06	3.29136e+06	3.55024e+06	-
Zmsp001834	2,6-Dimethoxy-1,4-benzoquinone*	Quinones	Quinones	C8H8O4	169.05	65	168.042	[M+H]+	3	530-55-2	C10331	769254	505684	584950	1.06156e+06	789468	641749	657971	480980	850728	1.21541e+06	1.1532e+06	935320	820759	777413	643433	-
pma0134	D-Threose	Others	Saccharides	C4H8O4	121.05	93.06	120.042	[M+H]+	3	95-43-2	C06463	805894	858605	754007	640054	674545	636310	1.03011e+06	810864	722963	538301	386911	296063	801078	586872	638608	-
ZbWp000749	ethyl-L-arginine	Amino acids and derivatives	Amino acids and derivatives	C8H18N4O2	203.15	70.07	202.143	[M+H]+	1	-	-	1.47747e+06	1.24738e+06	1.46106e+06	1.11431e+06	1.36837e+06	1.18525e+06	1.89343e+06	1.74477e+06	2.08304e+06	2.27305e+06	1.97084e+06	1.85763e+06	1.88753e+06	1.99523e+06	1.67449e+06	-
pma0795	Tricetin-5-O-(6''-malonyl)glucoside	Flavonoids	Flavones	C24H22O15	551.1	303.05	550.096	[M+H]+	3	-	-	67130.2	67313.7	56868.1	45700.8	72037.9	67355	87525.5	93412.8	67820.8	54689.6	81243.6	66105.7	76994.7	99834	65964.9	-
Zbsp005715	Hesperetin-7-O-(6''-malonyl)glucoside	Flavonoids	Flavanones	C25H26O14	551.14	303.09	550.132	[M+H]+	3	-	-	67130.2	67313.7	56868.1	45700.8	72037.9	67355	87525.5	93412.8	67820.8	54689.6	81243.6	66105.7	76994.7	99834	65964.9	-
Zbsp005573	Tricin-5-O-(3'-malonyl)glucoside-7-O-syringylglyceryl ether	Flavonoids	Flavones	C37H40O20	805.21	331.08	804.211	[M+H]+	1	-	-	275087	193383	216563	216168	190237	192607	405850	342404	279421	176699	278208	251617	260707	272015	215437	-
Zbsp005410	Tricin-5-O-(3'-malonyl)glucoside-4'-O-syringylglyceryl ether	Flavonoids	Flavones	C37H40O20	805.21	331.08	804.211	[M+H]+	1	-	-	275087	193383	216563	216168	190237	192607	405850	342404	279421	176699	278208	251617	260707	272015	215437	-
Wagp000980	2-[(4-hydroxyphenethyl)amino]ethane-1,1,2-triol O-Glucoside	Alkaloids	Alkaloids	C16H25NO9	376.16	121.06	375.153	[M+H]+	3	-	-	182374	217996	171678	151443	149032	165245	32815.1	45609.6	51501.6	29351.4	29747.8	21764.4	91528.8	99723.2	76805.9	-
mws0133	Nicotinamide	Others	Vitamin	C6H6N2O	123.06	80.05	122.048	[M+H]+	1	98-92-0	C00153	7.09423e+06	9.31703e+06	6.15001e+06	7.76661e+06	4.63975e+06	5.98368e+06	2.69001e+06	2.53478e+06	2.83935e+06	2.66274e+06	3.42204e+06	3.73738e+06	4.55043e+06	4.75186e+06	4.42142e+06	ko00760,ko01100,ko01240
Safp012802	Tuliposide B	Others	Others	C11H18O9	295.1	73.03	294.095	[M+H]+	3	19870-33-8	C08570	48123.2	29379.1	23898.1	27412.1	14458.4	40944.2	49265	29699.6	29613.9	25944.4	25720	17507	38164.6	23920.7	32870.2	-
pma0149	Sinapoyl malate	Phenolic acids	Phenolic acids	C15H16O9	341.09	207.07	340.079	[M+H]+	3	92344-58-6	C02887	80379.3	67429.7	42895.7	84248.6	39032.7	72291.3	73883	87787	60353.7	116834	80204.9	99185.6	93977.1	51588	84550.2	ko00940,ko01110
pmb0738	Tricin-7-O-(2''-Sinapoyl)glucoside	Flavonoids	Flavones	C34H34O16	699.19	331.08	698.185	[M+H]+	3	-	-	21565	18297	35724.8	16127.9	22774.5	46255.8	48401.6	40637.8	30978.5	59052.5	74937.7	79509.5	48460.9	30038.1	49530.3	-
pme3184	2'-Deoxyadenosine-5'-monophosphate	Nucleotides and derivatives	Nucleotides and derivatives	C10H14N5O6P	332.08	136.06	331.068	[M+H]+	3	653-63-4	C00360	136509	134625	110080	645701	317662	317791	88040.7	109142	175258	213925	184468	161608	182843	162523	129062	ko00230,ko01100,ko01232
mws0256	L-Valine	Amino acids and derivatives	Amino acids and derivatives	C5H11NO2	118.09	72.08	117.079	[M+H]+	1	72-18-4	C00183	3.41135e+07	2.62821e+07	3.14384e+07	3.00126e+07	3.41414e+07	3.50964e+07	6.83034e+07	6.80659e+07	7.08125e+07	6.76036e+07	6.46157e+07	6.13832e+07	6.93412e+07	5.26339e+07	5.89666e+07	ko00280,ko00290,ko00460,ko00770,ko00966,ko00970,ko01100,ko01110,ko01210,ko01230,ko01240,ko02010
Hahp000801	alanine betaine	Alkaloids	Alkaloids	C5H11NO2	118.08	72.08	117.079	[M+H]+	1	-	-	3.20897e+07	2.54951e+07	2.97037e+07	2.71498e+07	3.27426e+07	3.34418e+07	6.54283e+07	6.62657e+07	6.67854e+07	6.85322e+07	5.98588e+07	5.70927e+07	6.59627e+07	5.10909e+07	5.56417e+07	-
Sasp001236	7-Hydroxy-tryptophan*	Amino acids and derivatives	Amino acids and derivatives	C11H12N2O3	221.09	130.06	220.085	[M+H]+	1	-	-	578789	495473	576648	214852	505492	449872	865938	731878	797226	1.37905e+06	1.5007e+06	1.28611e+06	1.19535e+06	1.29369e+06	1.29152e+06	-
MWS1962	cis-Citral	Terpenoids	Monoterpenoids	C10H16O	153.13	83.05	152.12	[M+H]+	3	5392-40-5	C09847	352606	293490	308683	128339	142235	148226	375960	332776	329821	181256	180929	176601	293378	280301	363610	ko01110
mws0582	S-(Methyl)glutathione	Amino acids and derivatives	Amino acids and derivatives	C11H19N3O6S	322.11	130.05	321.099	[M+H]+	3	2922-56-7	C11347	355068	515623	242018	410550	441250	372515	84712.1	169150	163428	137118	284733	114675	279179	242506	277454	-
Lmcp000282	L-Carnitine	Alkaloids	Alkaloids	C7H15NO3	162.11	85.03	161.105	[M+H]+	3	541-15-1	C00318	8.68717e+06	7.07948e+06	1.1517e+07	7.06243e+06	2.88901e+06	4.58245e+06	1.25323e+07	1.58225e+07	9.72822e+06	4.66428e+06	6.17086e+06	6.90514e+06	6.13622e+06	8.03849e+06	1.08809e+07	-
Zkep1310	4-Hydroxy-l-tryptophan*	Amino acids and derivatives	Amino acids and derivatives	C11H12N2O3	221.09	130.06	220.085	[M+H]+	1	25242-90-4	C21777	409970	341444	329105	157095	244214	260985	584310	570256	633403	894316	784550	731385	802284	764796	809675	ko00901
Zbkp005812	Atractyloside B	Terpenoids	Sesquiterpenoids	C21H38O10	451.25	271.19	450.247	[M+H]+	2	-	C17859	161830	295466	90009.4	81261.5	88965.3	129279	90003.3	109486	128949	100062	49723.5	68775.5	136324	105169	84595.5	-
Lmhp001732	L-Prolyl-L-Phenylalanine	Amino acids and derivatives	Amino acids and derivatives	C14H18N2O3	263.14	70.06	262.132	[M+H]+	3	13589-02-1	-	102548	52269.4	73158.2	62639.7	58710.4	69533	136751	138050	69485.2	53082.6	114651	60963.1	119888	79780.1	85135.1	-
Zbkp003207	Isovitexin 2''-O-β-D-glucoside*	Flavonoids	Flavones	C27H30O15	595.16	313.07	594.159	[M+H]+	3	60767-80-8	C04199	1.17937e+07	1.41498e+07	9.95608e+06	1.42373e+07	1.09668e+07	1.62597e+07	8.3109e+06	1.57138e+07	9.19815e+06	1.75432e+07	1.1674e+07	5.85938e+06	1.41342e+07	1.0859e+07	9.67564e+06	ko00944
Zbsp003798	Vitexin-2''-O-glucoside*	Flavonoids	Flavones	C27H30O15	595.163	313.069	594.159	[M+H]+	3	61360-94-9	C04024	1.17937e+07	1.41498e+07	9.95608e+06	1.42373e+07	1.09668e+07	1.62597e+07	8.3109e+06	1.57138e+07	9.19815e+06	1.75432e+07	1.1674e+07	5.85938e+06	1.41342e+07	1.0859e+07	9.67564e+06	ko00944
pmb0037	Hordenine	Alkaloids	Alkaloids	C10H15NO	166.12	121.06	165.115	[M+H]+	3	539-15-1	C06199	54041.6	65548.8	67034.5	49020	54972.3	44166.3	71191.5	58044.3	61000.3	84393.6	86276	111163	63612.7	77856.3	71419.6	ko00350,ko01100
Lmwp003442	Amoenin	Flavonoids	Flavonols	C21H20O11	449.11	287.06	448.101	[M+H]+	3	-	-	1.07698e+06	2.74383e+06	1.47523e+06	2.91729e+06	2.46526e+06	3.43719e+06	1.09957e+06	2.0406e+06	1.51229e+06	4.56592e+06	2.70788e+06	2.63947e+06	3.15101e+06	2.11138e+06	2.11403e+06	-
MWS1771	L-Tyrosine methyl ester	Amino acids and derivatives	Amino acids and derivatives	C10H13NO3	196.1	91.05	195.089	[M+H]+	3	1080-06-4	C03404	215983	190296	278599	228300	201467	258396	292179	357523	357729	366820	309301	277254	330377	338178	343979	-
mws0018	Spermine	Alkaloids	Alkaloids	C10H26N4	203.22	84.08	202.216	[M+H]+	3	71-44-3	C00750	1.65662e+07	1.37653e+07	1.29624e+07	7.38137e+06	7.91086e+06	8.59066e+06	1.43451e+07	1.49404e+07	1.46472e+07	9.43172e+06	9.51939e+06	9.3154e+06	1.82329e+07	1.46286e+07	1.38164e+07	ko00330,ko00410,ko00480,ko00770,ko01100,ko01240
MWStz073	5-Hydroxy-2-pyrrolidinone	Alkaloids	Pyrrole alkaloids	C4H7NO2	102.05	84.05	101.048	[M+H]+	1	62312-55-4	-	1.76603e+06	1.57615e+06	1.79968e+06	953169	870589	1.08698e+06	1.70477e+06	1.83428e+06	1.6919e+06	1.25836e+06	1.25233e+06	1.30533e+06	1.73834e+06	1.72135e+06	1.51854e+06	-
MWS201443	Ser-Lys	Amino acids and derivatives	Amino acids and derivatives	C9H19N3O4	234.15	84.08	233.138	[M+H]+	3	22677-61-8	-	833127	791064	885495	509018	447712	518848	956025	1.05242e+06	863583	767115	596138	715611	992164	796713	914324	-
ZbWp002423	N-methylphenylalanine*	Amino acids and derivatives	Amino acids and derivatives	C10H13NO2	180.1	120.08	179.095	[M+H]+	1	-	-	1.01989e+06	820769	1.15031e+06	783868	830859	987061	1.60551e+06	1.69493e+06	1.89384e+06	2.11048e+06	1.68478e+06	1.61535e+06	1.83852e+06	1.29346e+06	1.44141e+06	-
Waptp03029	8-Methoxycoumarin*	Lignans and Coumarins	Coumarins	C10H8O3	177.05	89.04	176.047	[M+H]+	1	-	-	8.25947e+07	9.9806e+07	9.32818e+07	9.99474e+07	9.67339e+07	1.00393e+08	5.0308e+07	5.81467e+07	6.43107e+07	8.22127e+07	7.60403e+07	8.59746e+07	1.05977e+08	8.18271e+07	7.9297e+07	-
Wacyp01167	(6-amino-3-oxohexan-2-yl)proline	Amino acids and derivatives	Amino acids and derivatives	C11H20N2O3	229.15	142.09	228.147	[M+H]+	1	-	-	3.27796e+07	2.98535e+07	3.0746e+07	2.87337e+07	2.55607e+07	2.83655e+07	2.66388e+07	3.20922e+07	2.48248e+07	2.04295e+07	2.33003e+07	2.15373e+07	2.98624e+07	3.11982e+07	2.69827e+07	-
pmb0606	Chrysoeriol-7-O-glucuronide*	Flavonoids	Flavones	C22H20O12	477.1	301.07	476.096	[M+H]+	1	-	-	552454	1.96912e+06	737293	2.98052e+06	2.44355e+06	1.94619e+06	218192	349775	355417	655645	391167	369624	1.39464e+06	773036	961535	-
pmp000583	Diosmetin-7-O-glucuronide*	Flavonoids	Flavones	C22H20O12	477.1	301.07	476.096	[M+H]+	1	35110-20-4	-	552454	1.96912e+06	737293	2.98052e+06	2.44355e+06	1.94619e+06	218192	349775	355417	655645	391167	369624	1.39464e+06	773036	961535	-
mws4174	N-Acetyl-D-mannosamine	Others	Saccharides	C8H15NO6	222.1	138.05	221.09	[M+H]+	3	7772-94-3	C00645	88106.8	179021	168449	119000	171594	243245	57848.4	71560.8	63649.7	56786.5	73624.2	63331.4	153097	108810	137549	ko00520,ko01100,ko01250
Zbqp000676	3-(triazan-2-yl)propyl L-prolinate	Amino acids and derivatives	Amino acids and derivatives	C8H18N4O2	203.15	116.07	202.143	[M+H]+	1	-	-	332806	327683	233311	250408	315476	302007	451483	415929	454615	408755	314309	242700	405858	475027	285731	-
MWSHC2054	Adenine	Nucleotides and derivatives	Nucleotides and derivatives	C5H5N5	136.062	119.036	135.054	[M+H]+	1	73-24-5	C00147	1.3016e+06	1.78859e+06	1.33175e+06	1.55077e+06	1.15191e+06	1.34675e+06	1.64037e+06	1.14882e+06	1.7634e+06	2.06947e+06	1.76335e+06	1.34376e+06	1.89664e+06	1.37138e+06	1.4779e+06	ko00230,ko00908,ko01100,ko01110,ko01232
Lmxp000939	Zarzissine	Alkaloids	Alkaloids	C5H5N5	136.06	119.04	135.054	[M+H]+	3	160568-14-9	-	1.3016e+06	1.78859e+06	1.33175e+06	1.55077e+06	1.15191e+06	1.34675e+06	1.64037e+06	1.14882e+06	1.7634e+06	2.06947e+06	1.76335e+06	1.34376e+06	1.89664e+06	1.37138e+06	1.4779e+06	-
Wagp002074	3-(1-hydroxyethyl)-4-methylpentane-1,4-diol O-Glucoside	Others	Alcohol compounds	C14H28O8	325.19	163.13	324.178	[M+H]+	3	-	-	1.06975e+06	1.02583e+06	1.0641e+06	610891	921984	767652	963224	900608	676092	553866	619773	436034	836960	833308	823819	-
mws2608	N-Acetyl-D-galactosamine	Others	Saccharides	C8H15NO6	222.1	84.05	221.09	[M+H]+	3	1811-31-0	C01132	1.2322e+07	1.2392e+07	1.14643e+07	7.70398e+06	7.38908e+06	7.80493e+06	1.16257e+07	1.47661e+07	1.33323e+07	7.56582e+06	7.1433e+06	9.42445e+06	1.17369e+07	1.16458e+07	1.47352e+07	ko00052,ko00520,ko01100,ko01250
Sasp003889	Decaethylene glycol	Others	Alcohol compounds	C20H42O11	476.31	459.28	458.273	[M+NH4]+	2	5579-66-8	-	209370	254494	91492.8	426521	243209	215134	206234	223313	117392	187463	135202	194895	127432	140991	119205	-
Lmyp001486	Linustatin	Alkaloids	Alkaloids	C16H27NO11	410.16	248.11	409.158	[M+H]+	3	72229-40-4	C08333	910677	1.01547e+06	1.06921e+06	589868	635604	682902	127772	221836	95798	72401.8	112429	85243.4	324460	308241	256357	-
Lmhp005550	N,N'-Diferuloylputrescine	Alkaloids	Phenolamine	C24H28N2O6	441.2	177.05	440.195	[M+H]+	1	42369-86-8	-	1.36053e+06	112094	92952.2	1.0448e+06	938597	914748	2.03882e+06	3.24157e+06	4.19229e+06	2.88538e+06	3.15417e+06	2.97232e+06	2.50267e+06	2.14887e+06	2.16164e+06	-
MW0105671	Arg-Pro	Amino acids and derivatives	Amino acids and derivatives	C11H21N5O3	294.15	86.1	271.164	[M+Na]+	3	2325-51-1	-	1.72529e+06	1.31732e+06	1.64426e+06	2.29289e+06	2.63238e+06	2.53701e+06	1.59417e+06	1.6897e+06	1.65354e+06	2.54856e+06	2.60466e+06	2.30993e+06	2.48627e+06	2.44744e+06	2.29583e+06	-
Lmap001606	Helicidol	Phenolic acids	Phenolic acids	C13H18O7	287.11	107.05	286.105	[M+H]+	3	106982-96-1	-	258813	250453	236267	536893	364672	331655	113689	133467	137228	192977	177944	209128	207862	206572	217979	-
Lamp007136	3-(4-hydroxybenzene)-5,7-dihydroxy-6-methoxychroman-4-one malonyl glucoside	Flavonoids	Other Flavonoids	C26H26O14	563.14	315.08	562.132	[M+H]+	3	-	-	159510	112291	135050	105155	97080.1	119156	297743	280458	129875	129405	131473	129145	190911	140342	104553	-
Wbjp001169	o-Carboxy-5-hydroxytryptamine	Alkaloids	Alkaloids	C11H12N2O3	221.09	130.06	220.085	[M+H]+	1	-	-	373253	371130	393917	149747	249912	266808	614819	509104	544979	782556	802903	693951	848652	649071	662838	-
Yalp000545	N-Methyl-L-proline*	Amino acids and derivatives	Amino acids and derivatives	C6H11NO2	130.09	84.08	129.079	[M+H]+	1	475-11-6	C22223	1.42301e+07	9.00056e+06	1.34396e+07	2.19615e+07	2.99993e+07	2.68732e+07	3.80873e+07	3.18941e+07	4.38195e+07	7.69875e+07	6.51202e+07	6.23776e+07	3.91432e+07	3.55533e+07	3.74898e+07	-
Ysjp000315	Pipecolic acid	Alkaloids	Piperidine alkaloids	C6H11NO2	130.1	56.05	129.079	[M+H]+	2	535-75-1	-	1.95607e+06	1.3813e+06	2.13239e+06	3.18214e+06	3.93163e+06	3.93564e+06	5.9921e+06	4.68813e+06	6.72081e+06	1.11659e+07	1.00084e+07	9.28802e+06	5.74288e+06	5.56465e+06	5.53695e+06	-
Walp003918	1-O-p-Coumaroylsedoheptulose	Phenolic acids	Phenolic acids	C16H20O9	357.12	147.04	356.111	[M+H]+	3	-	-	207659	140162	151210	90409.5	68200.2	95887.6	190139	165952	185576	112466	150477	135930	161966	158007	134156	-
MWS201483	Phe-Hyp	Amino acids and derivatives	Amino acids and derivatives	C14H18N2O4	279.13	120.08	278.127	[M+H]+	2	90965-82-5	-	158227	92885.9	186094	199704	259718	298385	418038	412859	417520	481534	408741	375744	505073	395843	356838	-
Zmmp002661	(3-hydroxybutyl)-L-leucine	Amino acids and derivatives	Amino acids and derivatives	C10H21NO3	204.16	140.14	203.152	[M+H]+	3	-	-	174043	178899	153293	135270	196351	182101	215218	224121	247890	194072	188311	149789	227836	186484	197644	-
Wafp002664	1-O-p-Coumaroyllysine	Alkaloids	Phenolamine	C15H20N2O4	293.16	147.04	292.142	[M+H]+	3	-	-	2.57755e+06	1.5374e+06	1.13207e+06	276497	7.85637e+07	143006	2.45659e+06	4.60837e+06	1.0239e+07	491897	204310	194495	8.78947e+06	8.71542e+06	9.20124e+06	-
MW0152393	Leu-Leu-Cys	Amino acids and derivatives	Amino acids and derivatives	C15H29N3O4S1	370.17	132.1	347.188	[M+Na]+	3	-	-	5.56666e+06	4.98709e+06	5.91802e+06	5.00089e+06	7.84576e+06	7.76052e+06	4.85503e+06	5.15308e+06	5.58508e+06	5.82252e+06	4.99249e+06	4.93088e+06	7.37312e+06	6.42842e+06	5.67156e+06	-
MWS20633g	O-phosphate-L-tyrosine	Amino acids and derivatives	Amino acids and derivatives	C9H12NO6P	262.05	216.04	261.04	[M+H]+	3	21820-51-9	C06501	97291.3	97443.9	151344	209419	217462	168573	76990.4	82889.5	53685.1	155354	300023	138894	160303	173344	111633	-
pme0170	N-Acetyl-L-Arginine	Amino acids and derivatives	Amino acids and derivatives	C8H16N4O3	217.13	158.08	216.122	[M+H]+	1	155-84-0	-	1.7269e+06	1.8229e+06	1.39743e+06	1.35271e+06	971595	1.16801e+06	3.50304e+06	3.083e+06	3.42639e+06	1.58706e+06	1.6672e+06	1.65152e+06	2.49104e+06	2.35541e+06	2.01745e+06	-
pme0264	Thymidine	Nucleotides and derivatives	Nucleotides and derivatives	C10H14N2O5	243.1	127.05	242.09	[M+H]+	1	50-89-5	C00214	304548	354621	262217	381163	164194	261722	102445	119393	105324	128588	101455	147188	160915	125656	207747	ko00240,ko01100,ko01232
Lmlp001436	Dihydrocaffeic acid	Phenolic acids	Phenolic acids	C9H10O4	183.07	165.06	182.058	[M+H]+	3	1078-61-1	C10447	128914	117678	114071	122524	173672	160045	177932	192739	163019	140674	181958	160337	166974	131544	173767	ko00350,ko01100
mws1076	Scoparone	Lignans and Coumarins	Coumarins	C11H10O4	207.07	151.08	206.058	[M+H]+	3	120-08-1	C09311	497526	590143	323360	502524	764886	394684	78419.4	141162	72465.2	95458.6	202197	470158	265560	193694	267547	ko00999
MWS201477	Thr-Thr	Amino acids and derivatives	Amino acids and derivatives	C8H16N2O5	221.11	74.06	220.106	[M+H]+	3	-	-	50644.1	40442.3	40274	43155.6	64370.8	29844	32295.4	37844.6	35898.5	33202.6	38067.2	30449.7	47904.6	33734	34951.2	-
MWSmce585	Methyl 3-aminopropanoate	Amino acids and derivatives	Amino acids and derivatives	C4H9NO2	104.07	59.01	103.063	[M+H]+	3	4138-35-6	-	9.24099e+06	1.06041e+07	7.5025e+06	8.8694e+06	7.93786e+06	7.68195e+06	3.28439e+06	3.10306e+06	4.27438e+06	4.2749e+06	5.78066e+06	6.61665e+06	6.58934e+06	6.28356e+06	5.87596e+06	-
Lcsp001671	2-oxindole-3-acetic acid	Alkaloids	Plumerane	C10H9NO3	192.06	146.06	191.058	[M+H]+	3	2971-31-5	C22202	1.4538e+06	1.27741e+06	1.30128e+06	1.46533e+06	1.44802e+06	1.33639e+06	1.92342e+06	1.56073e+06	1.674e+06	2.33102e+06	2.04613e+06	1.65702e+06	1.81021e+06	1.81236e+06	1.88174e+06	ko00380
Lmdp003110	2,6,7,4'-Tetrahydroxyisoflavanone	Flavonoids	Isoflavones	C15H12O6	289.07	243.07	288.063	[M+H]+	3	-	C16233	143602	95643.5	106737	84544.8	70818.4	103985	128305	77162	49664.1	88431.7	156200	123481	105841	144192	152465	ko00943,ko01110
Lmhp002501	N-Feruloylhydroxyputrescine	Alkaloids	Phenolamine	C14H20N2O4	281.15	177.05	280.142	[M+H]+	2	-	-	2.25913e+06	2.21853e+06	1.34634e+06	808903	4.55249e+06	1.42055e+06	3.11838e+06	3.71622e+06	4.44273e+06	1.04501e+06	1.85588e+06	1.08963e+06	2.64592e+06	2.43758e+06	2.20611e+06	-
ZbWp001588	3-(((S)-1-carboxy-2-phenylethyl)amino)-2,5-dihydroxycyclopentane-1-carboxylic acid	Others	Others	C15H19NO6	310.13	120.08	309.121	[M+H]+	2	-	-	428385	302364	474921	525712	876263	651993	626589	553723	694450	1.06658e+06	1.03245e+06	916129	784490	736485	740920	-
MWS201403	Lys-Ala	Amino acids and derivatives	Amino acids and derivatives	C9H19N3O3	218.15	84.08	217.143	[M+H]+	3	17043-71-9	-	427678	364975	358369	233548	244377	260354	431307	475148	433831	293910	302511	246109	390826	379441	409686	-
MW0107342	His-Gln	Amino acids and derivatives	Amino acids and derivatives	C11H17N5O4	284.13	152.06	283.128	[M+H]+	3	-	-	8.75607e+07	9.19902e+07	6.50709e+07	9.09298e+07	5.79929e+07	6.114e+07	4.00419e+07	3.59238e+07	5.01294e+07	3.56934e+07	4.62745e+07	4.77105e+07	5.67624e+07	5.54017e+07	5.6436e+07	-
MWS201384	Arg-Gly	Amino acids and derivatives	Amino acids and derivatives	C8H17N5O3	232.14	70.07	231.133	[M+H]+	3	108347-93-9	-	348581	329752	296613	165481	152473	161282	244127	337830	307728	202594	207284	187618	341070	366446	368162	-
Zkep143812	6-Deoxy-6-sulfoglucono-1,5-lactone	Others	Lactones	C6H10O8S	243.02	225.01	242.01	[M+H]+	1	-	C21064	4.47834e+07	3.78782e+07	3.84956e+07	1.04193e+07	8.3796e+06	1.01885e+07	4.07328e+07	4.77038e+07	4.09868e+07	1.27014e+07	1.45093e+07	1.49713e+07	3.68654e+07	3.21694e+07	3.51332e+07	-
mws0250	L-Tyrosine*	Amino acids and derivatives	Amino acids and derivatives	C9H11NO3	182.08	136.08	181.074	[M+H]+	1	60-18-4	C00082	5.03104e+06	2.79319e+06	5.91333e+06	5.96953e+06	7.8277e+06	9.31549e+06	1.91051e+07	1.50245e+07	1.86793e+07	2.321e+07	1.45518e+07	1.45861e+07	1.25814e+07	1.25352e+07	1.24227e+07	ko00130,ko00261,ko00350,ko00360,ko00400,ko00460,ko00730,ko00940,ko00950,ko00965,ko00966,ko00970,ko00999,ko01100,ko01110,ko01210,ko01230,ko01240
MWS04559g	3-Hydroxy-L-phenylalanine*	Amino acids and derivatives	Amino acids and derivatives	C9H11NO3	182.08	136.08	181.074	[M+H]+	1	587-33-7	C20807	4.09101e+06	2.89673e+06	5.83783e+06	5.5346e+06	8.05836e+06	8.89559e+06	1.73008e+07	1.67302e+07	2.02413e+07	2.39737e+07	1.4265e+07	1.27199e+07	1.32165e+07	1.119e+07	1.27139e+07	-
Waptp01054	4-(2-aminoethenyl)phenol*	Alkaloids	Alkaloids	C8H9NO	136.07	91.05	135.068	[M+H]+	2	-	-	184173	109914	253671	223689	271800	374551	624595	524470	779298	1.0146e+06	629282	543724	571514	571409	543933	-
pma2987	Histidinol	Alkaloids	Alkaloids	C6H11N3O	142.1	124.09	141.09	[M+H]+	3	501-28-0	C00860	506089	538157	548987	340130	284708	312298	693473	688226	473202	324653	351866	345932	572432	656942	449574	ko00340,ko01100,ko01110,ko01230
pmp000097	Guvacoline	Alkaloids	Piperidine alkaloids	C7H11NO2	142.09	124.07	141.079	[M+H]+	3	495-19-2	C16821	506089	538157	548987	340130	284708	312298	693473	688226	473202	324653	351866	345932	572432	656942	449574	-
pme2890	L-Homocystine	Amino acids and derivatives	Amino acids and derivatives	C8H16N2O4S2	269.06	136.04	268.055	[M+H]+	3	626-72-2	C01817	88276.7	189920	83468	67107.9	57634.3	73831.9	47870.1	29985.7	62984.4	80972.8	29440.6	38241.3	79952.8	78364.3	42505.9	ko00270
pme0122	N6-Acetyl-L-lysine	Amino acids and derivatives	Amino acids and derivatives	C8H16N2O3	189.12	126.09	188.116	[M+H]+	3	692-04-6	C02727	1.67366e+06	843069	1.21146e+06	1.752e+06	1.42992e+06	1.86468e+06	2.45699e+06	3.23903e+06	2.63379e+06	2.36197e+06	2.37933e+06	1.40489e+06	2.49945e+06	2.74787e+06	2.38985e+06	ko00310,ko01100
mws4516	Pyroglutamic acid	Amino acids and derivatives	Amino acids and derivatives	C5H7NO3	130.05	84.05	129.043	[M+H]+	1	4042-36-8	-	2.00729e+06	3.06018e+06	1.67e+06	1.31605e+06	1.75693e+06	1.59372e+06	1.09333e+06	1.22375e+06	986550	1.49871e+06	1.39559e+06	1.53366e+06	1.69829e+06	1.60989e+06	1.5214e+06	-
MWS3020	N-Acetylcadaverine	Alkaloids	Alkaloids	C7H16N2O	145.13	86.1	144.126	[M+H]+	3	32343-73-0	-	495906	487981	482225	300975	316082	351448	484774	510872	581823	381497	350485	357916	522300	477923	465167	-
MWS201437	Leu-Asp	Amino acids and derivatives	Amino acids and derivatives	C10H18N2O5	247.13	86.1	246.122	[M+H]+	3	32949-40-9	-	1.30765e+06	1.19326e+06	1.06968e+06	989287	785888	892382	603328	732642	718294	461592	506716	435076	877427	872486	813588	-
MWStz029	Venoterpine	Alkaloids	Pyridine alkaloids	C9H11NO	150.09	133.07	149.084	[M+H]+	3	17948-42-4	-	374734	411171	382582	334625	401125	369177	185585	258622	274376	229060	254829	254293	319784	329977	342288	-
Lmjp003231	Patuletin-3-O-glucoside*	Flavonoids	Flavonols	C22H22O13	495.11	333.07	494.106	[M+H]+	3	-	-	531463	876799	723753	1.3325e+06	470766	832059	614214	986432	635961	1.03478e+06	706941	816929	1.1237e+06	889471	769716	-
pmb0069	Benzamide	Alkaloids	Alkaloids	C7H7NO	122.06	105.03	121.053	[M+H]+	3	55-21-0	C09815	6.69442e+06	4.84304e+06	5.5288e+06	9.10048e+06	6.61774e+06	7.73052e+06	4.46007e+06	5.09505e+06	5.39539e+06	4.44486e+06	3.899e+06	3.97791e+06	6.39947e+06	5.57188e+06	5.93254e+06	-
pmp001143	Curculigine	Phenolic acids	Phenolic acids	C23H28O12	497.165	479.155	496.158	[M+H]+	3	156161-96-5	-	498040	295838	423330	288937	440882	482190	505704	407910	360930	194739	436424	271592	437095	432812	402823	-
Wasyqp0972	Hydroxystyrene*	Others	Others	C8H8O	121.07	77.04	120.058	[M+H]+	1	-	-	1.21144e+07	1.23255e+07	1.06339e+07	1.28808e+07	1.19205e+07	9.72875e+06	7.30965e+06	9.18116e+06	8.05506e+06	7.17689e+06	7.3025e+06	5.62199e+06	1.11629e+07	9.7661e+06	9.39315e+06	-
Sasp000997	2,3-Dihydrobenzofuran*	Others	Others	C8H8O	121.06	77.04	120.058	[M+H]+	1	496-16-2	-	1.16915e+07	1.17321e+07	1.09204e+07	1.31978e+07	1.17861e+07	1.08236e+07	7.80914e+06	9.59804e+06	8.44163e+06	7.55311e+06	7.08194e+06	6.07905e+06	1.15455e+07	9.85927e+06	9.79506e+06	-
Lmlp003161	N-Feruloylputrescine	Alkaloids	Phenolamine	C14H20N2O3	265.15	177.06	264.147	[M+H]+	1	501-13-3	C10497	1.88718e+07	1.36868e+07	9.0528e+06	2.97434e+06	2.82094e+06	1.69756e+06	2.19289e+06	3.08761e+06	4.67284e+06	780339	1.10249e+06	1.33382e+06	4.89844e+06	4.81165e+06	4.49112e+06	ko00330,ko01100
MWStz070	N-(2-Hydroxy-4-methoxyphenyl)acetamide	Alkaloids	Alkaloids	C9H11NO3	182.08	91.05	181.074	[M+H]+	1	58469-06-0	-	198551	123229	207027	211703	280691	348123	521346	494628	586709	808567	582036	630247	563591	441111	395537	-
pmb0639	Apigenin-8-C-glucoside-7-O-Sophoroside	Flavonoids	Flavones	C33H40O20	757.22	595.2	756.211	[M+H]+	3	-	-	1.37909e+06	1.1787e+06	1.46068e+06	1.16337e+06	2.15255e+06	1.3509e+06	2.13212e+06	2.39261e+06	2.32181e+06	4.30486e+06	2.88969e+06	2.45487e+06	2.47863e+06	2.29041e+06	2.42752e+06	-
mws4176	L-Alanyl-L-Phenylalanine	Amino acids and derivatives	Amino acids and derivatives	C12H16N2O3	237.12	120.09	236.116	[M+H]+	3	3061-90-3	-	914469	743419	619477	335084	497115	472276	3.03175e+06	2.12796e+06	1.68281e+06	997056	1.41073e+06	1.26384e+06	1.59888e+06	1.41265e+06	1.28841e+06	-
Hmsp000364	L-Cyclopentylglycine	Amino acids and derivatives	Amino acids and derivatives	C7H13NO2	144.1	98.09	143.095	[M+H]+	3	2521-84-8	-	197478	217809	169179	117776	187949	185136	201068	286322	252383	180705	234253	292482	197731	216192	213133	-
MWS201436	Lys-Thr	Amino acids and derivatives	Amino acids and derivatives	C10H21N3O4	248.16	84.08	247.153	[M+H]+	3	97791-84-9	-	173207	125612	192795	115709	120108	123300	144447	155406	208968	223297	218796	168600	193718	211210	200183	-
mws0217	L-Glycine	Amino acids and derivatives	Amino acids and derivatives	C2H5NO2	76.04	59.01	75.032	[M+H]+	3	56-40-6	C00037	104616	79209.7	81602.1	70582.8	38122	44207.1	84245	83209.5	73256.9	52098.4	76058.4	57861.1	89593.7	80206.4	100808	ko00230,ko00260,ko00310,ko00440,ko00460,ko00470,ko00480,ko00630,ko00730,ko00785,ko00860,ko00970,ko01100,ko01110,ko01200,ko01230,ko01240,ko02010
Haxp004759	8-O-feruloylharpagide	Terpenoids	Monoterpenoids	C25H32O13	541.19	177.05	540.184	[M+H]+	3	221003-20-9	-	334657	282433	343928	209113	72249.9	183657	430974	558150	347964	194575	256397	197631	480537	249274	274961	-
Lmlp002990	Isosaponarin(Isovitexin-4'-O-glucoside)	Flavonoids	Flavones	C27H30O15	595.17	313.07	594.159	[M+H]+	1	19416-87-6	-	1.26542e+07	1.70875e+07	1.09849e+07	1.38769e+07	1.1456e+07	1.45726e+07	9.63912e+06	1.77673e+07	1.06562e+07	1.6001e+07	1.2827e+07	7.50277e+06	1.43206e+07	1.05077e+07	1.04436e+07	-
Wajp004095	Apigenin-7-O-Gentiobioside	Flavonoids	Flavones	C27H30O15	595.17	271.06	594.159	[M+H]+	3	-	-	465268	767522	519858	523694	568579	734845	400323	817473	580943	816954	472097	226503	829693	452746	400102	-
pme0026	L-Lysine	Amino acids and derivatives	Amino acids and derivatives	C6H14N2O2	147.11	84.08	146.106	[M+H]+	1	56-87-1	C00047	581297	339037	582145	781346	957833	928309	1.61169e+06	1.29976e+06	1.9488e+06	2.68415e+06	2.30711e+06	2.51601e+06	1.44684e+06	1.39433e+06	1.52731e+06	ko00300,ko00310,ko00470,ko00780,ko00960,ko00970,ko01100,ko01110,ko01210,ko01230,ko02010
pme0193	L-Glutamine	Amino acids and derivatives	Amino acids and derivatives	C5H10N2O3	147.08	84.04	146.069	[M+H]+	1	56-85-9	C00064	581297	339037	582145	781346	957833	928309	1.61169e+06	1.29976e+06	1.9488e+06	2.68415e+06	2.30711e+06	2.51601e+06	1.44684e+06	1.39433e+06	1.52731e+06	ko00220,ko00230,ko00240,ko00250,ko00470,ko00630,ko00750,ko00910,ko00970,ko01100,ko01230,ko01232,ko01240,ko02010
Wbjp002330	1,3-dihydroxy-2,3,3a,4-tetrahydropyrrolo[2,1-b]quinazolin-9(1H)-one	Alkaloids	Alkaloids	C11H12N2O3	221.09	175.09	220.085	[M+H]+	2	-	-	3.10819e+06	2.19094e+06	2.21983e+06	2.15568e+06	2.11294e+06	2.0062e+06	9.23688e+06	8.99303e+06	9.12771e+06	1.03399e+07	8.43605e+06	7.42705e+06	6.99127e+06	6.69034e+06	5.86218e+06	-
pmb0490	p-Coumaroylputrescine	Alkaloids	Phenolamine	C13H18N2O2	235.14	147.04	234.137	[M+H]+	2	34136-53-3	C18326	3.54313e+07	3.46296e+07	2.058e+07	7.84327e+06	6.4566e+06	4.8679e+06	776238	1.04179e+06	930358	251859	395853	398227	8.24366e+06	6.3564e+06	7.00616e+06	ko00330,ko01100
MWSslk051	Scopine	Alkaloids	Tropan alkaloids	C8H13NO2	156.102	84.0808	155.095	[M+H]+	3	498-45-3	-	2.39783e+06	1.72183e+06	2.27783e+06	1.06923e+06	1.05624e+06	1.24422e+06	2.43495e+06	2.27832e+06	1.8371e+06	884608	1.42489e+06	985041	2.17645e+06	1.92997e+06	2.2267e+06	-
Lmgp000659	2-Phenylacetamide*	Alkaloids	Alkaloids	C8H9NO	136.08	91.05	135.068	[M+H]+	2	103-81-1	C02505	247137	107340	269543	242389	337612	414748	720127	597082	709921	1.06159e+06	709095	637396	684720	571521	658026	ko00360,ko01100
HJKP000649	N-benzylformamide*	Alkaloids	Alkaloids	C8H9NO	136.07	91.05	135.068	[M+H]+	2	6343-54-0	C15561	247137	107340	269543	242389	337612	414748	720127	597082	709921	1.06159e+06	709095	637396	684720	571521	658026	-
pmp001198	6-Deoxyfagomine	Alkaloids	Piperidine alkaloids	C6H13NO2	132.1	57.03	131.095	[M+H]+	3	197449-09-5	-	2.27689e+07	1.61858e+07	2.06458e+07	2.22032e+07	2.50571e+07	2.30235e+07	3.75419e+07	3.4515e+07	3.61986e+07	3.65584e+07	3.86117e+07	4.07214e+07	3.97516e+07	3.47319e+07	3.1701e+07	-
Cmxp000455	Eritadenine	Nucleotides and derivatives	Nucleotides and derivatives	C9H11N5O4	254.09	136.06	253.081	[M+H]+	3	23918-98-1	-	33601.4	54625.3	79685.1	69261.5	65060	62349.9	107071	87125.7	110301	122152	68868.6	113908	144815	110862	103841	-
Lmhp003658	Monohydroxy-trimethoxyflavone-O-(6''-malonyl)glucoside	Flavonoids	Flavones	C27H28O14	577.15	329.1	576.148	[M+H]+	3	-	-	204918	112983	48710.1	142218	88634.1	57566.7	192201	188236	95559.7	147022	82353.7	49724.1	73588	98238.7	128326	-
Wacyp04090	Phenylethyl Primeveroside	Others	Alcohol compounds	C19H28O10	434.2	163.06	416.168	[M+NH4]+	1	-	-	97239.4	96480.3	65452.7	150610	109450	159838	91320.3	109718	108111	197626	102689	98635.7	156612	86047.3	90149	-
Wbsp000037	1-[3-(4-methyl-6-oxocyclohex-1-en-1-yl)propyl]pyrrolidin-2-one	Others	Ketone compounds	C14H21NO2	236.16	58.02	235.157	[M+H]+	3	-	-	40288.2	56591.8	28928.2	42530	63886.7	53962.5	36169.3	43571.6	42030.5	49394.9	75570.9	72574.3	68420.9	52512.2	53783.9	-
mws1051	S-Adenosylmethionine	Amino acids and derivatives	Amino acids and derivatives	C15H23N6O5S+	399.14	250.09	399.144	[M]+	3	485-80-3	-	4.94393e+06	3.80019e+06	4.01749e+06	4.34965e+06	3.71432e+06	3.1773e+06	2.50058e+06	2.68991e+06	2.29753e+06	1.7512e+06	2.24942e+06	1.69718e+06	2.80326e+06	2.49472e+06	2.75698e+06	-
pme2735	S-(5'-Adenosyl)-L-methionine	Amino acids and derivatives	Amino acids and derivatives	C15H22N6O5S	399.14	250.09	398.137	[M+H]+	3	29908-03-0	C00019	4.94393e+06	3.80019e+06	4.01749e+06	4.34965e+06	3.71432e+06	3.1773e+06	2.50058e+06	2.68991e+06	2.29753e+06	1.7512e+06	2.24942e+06	1.69718e+06	2.80326e+06	2.49472e+06	2.75698e+06	ko00261,ko00270,ko00330,ko00908,ko00999,ko01100,ko01110,ko01230,ko01240,ko04122
Hmcp000222	Methylisopelletierine	Alkaloids	Piperidine alkaloids	C9H17NO	156.14	98.1	155.131	[M+H]+	3	18747-42-7	C06184	132830	98238.9	170202	26641.7	88333.2	71151.2	16775.7	45600.7	43033.9	113513	87326	42825.1	147281	67302.9	125408	ko00960,ko01110
Wcdp000970	acetophenone	Others	Others	C8H8O	121.06	103.05	120.058	[M+H]+	1	98-86-2	C07113	2.53e+06	2.43361e+06	2.12153e+06	2.29741e+06	1.88699e+06	2.15731e+06	1.31088e+06	1.58854e+06	1.75205e+06	1.47009e+06	1.19269e+06	1.11801e+06	1.89615e+06	1.81322e+06	1.80825e+06	-
Hmzp004605	Ladanetin-6-O-β-D-glucoside*	Flavonoids	Flavones	C22H22O11	463.13	301.08	462.116	[M+H]+	3	-	-	2.03457e+06	1.64898e+06	2.33706e+06	3.29036e+06	3.28876e+06	3.02881e+06	3.70404e+06	3.46829e+06	2.94136e+06	2.6067e+06	3.42702e+06	3.36581e+06	3.61145e+06	3.38855e+06	3.37097e+06	-
pme2266	Biotin	Others	Vitamin	C10H16N2O3S	245.1	227.08	244.088	[M+H]+	3	58-85-5	C00120	392014	244974	257217	295164	332443	249421	253238	94858.7	186394	183379	407561	326564	222807	332993	296098	ko00780,ko01100,ko01240,ko02010
Zbsp002894	Luteolin-6,8-di-C-glucoside	Flavonoids	Flavones	C27H30O16	611.157	473.107	610.153	[M+H]+	3	29428-58-8	C10102	15139.8	52732.2	59580.6	74880.4	121985	81882.3	43227.2	65203.3	65153	189580	54310.1	60123	104498	82326.1	49712.4	-
mws0567	4-Guanidinobutyric acid	Organic acids	Organic acids	C5H11N3O2	146.09	87.04	145.085	[M+H]+	2	463-00-3	C01035	5.5083e+06	5.66588e+06	5.28988e+06	6.17777e+06	5.97137e+06	6.40483e+06	3.49562e+06	4.17195e+06	3.35969e+06	4.25453e+06	4.00825e+06	3.85808e+06	5.23193e+06	4.74274e+06	4.73073e+06	ko00330,ko01100
Lmrj002087	L-Isoleucyl-L-Aspartate	Amino acids and derivatives	Amino acids and derivatives	C10H18N2O5	247.13	86.09	246.122	[M+H]+	3	-	-	234154	333415	227040	423852	212172	536011	310991	284460	581681	270373	445726	449074	231167	276004	427445	-
Zbnp004589	Limocitrin 7-neohesperidoside	Flavonoids	Flavonols	C29H34O17	655.19	347.07	654.18	[M+H]+	3	-	-	83807.1	94388.3	148425	51541.2	39925.5	59940.4	31307.7	95635.9	38339.1	59513.1	74200.1	51507.2	50053.3	84609.1	79330.5	-
Waptp03206	7-Hydroxy-8-Methoxychromanon*	Lignans and Coumarins	Coumarins	C10H10O4	195.06	117.03	194.057	[M+H]+	3	-	-	4.99779e+06	3.90289e+06	5.08211e+06	4.81679e+06	3.79978e+06	5.38734e+06	2.71122e+06	3.18568e+06	3.25135e+06	4.81392e+06	5.4793e+06	5.33614e+06	4.34911e+06	2.60619e+06	3.21676e+06	-
mws1383	Lumichrome	Alkaloids	Alkaloids	C12H10N4O2	243.09	145.08	242.08	[M+H]+	3	1086-80-2	C01727	769836	1.04537e+06	711001	865509	562580	595319	399953	469520	444609	658534	361390	322749	698637	613525	609567	ko00740
Wccp002870	γ-Glu-Phe*	Amino acids and derivatives	Amino acids and derivatives	C14H18N2O5	295.13	120.08	294.122	[M+H]+	1	7432-24-8	-	2.46876e+06	2.01035e+06	2.10914e+06	2.14409e+06	2.71337e+06	2.66945e+06	8.55794e+06	7.41507e+06	8.38264e+06	8.57995e+06	1.33573e+07	1.47707e+07	5.68937e+06	5.46242e+06	1.16215e+07	-
Zmmp002946	(3-(carboxyamino)-2-methylpropanoyl)phenylalanine*	Amino acids and derivatives	Amino acids and derivatives	C14H18N2O5	295.129	120.081	294.122	[M+H]+	1	-	-	2.46876e+06	2.01035e+06	2.10914e+06	2.14409e+06	2.71337e+06	2.66945e+06	8.55794e+06	7.41507e+06	8.38264e+06	8.57995e+06	1.33573e+07	1.47707e+07	5.68937e+06	5.46242e+06	1.16215e+07	-
Wagp001908	N-Feruloylputrescine N-glucoside	Alkaloids	Phenolamine	C20H30N2O8	427.21	177.05	426.2	[M+H]+	3	-	-	119387	105864	67473.5	34333.6	66032.2	20975.2	76088.4	47430.5	49864.1	43654.3	25502.5	25041.6	87055.7	39694.2	65321.4	-
Zmdp000972	S-Methyl-L-cysteine	Amino acids and derivatives	Amino acids and derivatives	C4H9NO2S	136.04	91.05	135.035	[M+H]+	3	1187-84-4	C22040	247854	159583	304211	250662	332386	430084	815370	700322	833123	921127	639727	582876	714112	538194	533109	ko02010
HX1349	dihydro-4-hydroxy-5-hydroxymethyl-2(3H)-furanone	Others	Others	C5H8O4	133.05	69.04	132.042	[M+H]+	3	-	-	884518	692828	808003	921457	1.0356e+06	1.0484e+06	1.53194e+06	1.34118e+06	1.5019e+06	1.65255e+06	1.33691e+06	1.72109e+06	1.47506e+06	1.19574e+06	1.19907e+06	-
MW0151655	Ile-Val-Phe	Amino acids and derivatives	Amino acids and derivatives	C20H31N3O4	400.23	132.1	377.231	[M+Na]+	3	-	-	6.10405e+06	3.93434e+06	8.12271e+06	4.483e+06	4.73105e+06	4.84799e+06	1.13582e+07	1.52568e+07	9.53108e+06	6.96315e+06	9.71943e+06	5.29633e+06	1.38285e+07	9.03314e+06	1.14682e+07	-
mws3133	N-Acetyl-L-hydroxyproline	Amino acids and derivatives	Amino acids and derivatives	C7H11NO4	174.08	86.06	173.069	[M+H]+	3	33996-33-7	-	158902	105989	104533	131921	164366	128396	158631	127739	109835	159970	164866	244397	205021	154239	196450	-
MWS201187	Trp-His	Amino acids and derivatives	Amino acids and derivatives	C17H19N5O3	342.16	156.08	341.149	[M+H]+	3	-	-	29143	24329.9	11799.8	78340.5	24904.7	41612.2	45150.8	52520.1	27947.9	51548.1	37841.2	27171.7	36205.2	30853.5	44155.8	-
ML10180524	Cytarabine	Nucleotides and derivatives	Nucleotides and derivatives	C9H13N3O5	244.09	112.05	243.085	[M+H]+	1	147-94-4	C02961	1.05874e+07	1.17558e+07	8.02129e+06	8.96379e+06	4.32641e+06	6.37187e+06	3.78893e+06	3.53903e+06	5.06714e+06	3.42482e+06	3.87859e+06	4.2409e+06	6.25989e+06	5.97486e+06	4.96285e+06	-
mws0572	5-Methylcytosine	Nucleotides and derivatives	Nucleotides and derivatives	C5H7N3O	126.07	109.04	125.059	[M+H]+	3	554-01-8	C02376	117959	108968	128293	121495	193012	125204	158138	148511	212205	193487	152207	150096	190792	164259	169461	ko00240,ko01100
Wcdp000839	5-methylfurfural	Others	Others	C6H6O2	111.04	55.05	110.037	[M+H]+	3	620-02-0	-	664712	889468	942848	1.97148e+06	1.8982e+06	2.00069e+06	655445	756969	624390	1.40602e+06	1.46478e+06	1.52436e+06	1.28971e+06	1.36439e+06	1.19884e+06	-
Zbdp002220	2,6-Dimethoxyhydroquinone-1-O-glucoside*	Others	Others	C14H20O9	333.117	171.065	332.111	[M+H]+	3	-	-	147075	111978	145241	142085	133289	118667	169407	99049.4	115739	103992	59020.5	74201.3	92274.2	149396	89881.5	-
Yshj000011	2,6-dimethoxy-4-hydroxyphenyl-1-O-beta-D-glucopyranoside*	Others	Others	C14H20O9	333.12	171.06	332.111	[M+H]+	3	-	-	147075	111978	145241	142085	133289	118667	169407	99049.4	115739	103992	59020.5	74201.3	92274.2	149396	89881.5	-
pme2679	L-Allo-isoleucine	Amino acids and derivatives	Amino acids and derivatives	C6H13NO2	132.1	86.1	131.095	[M+H]+	3	1509-34-8	C21096	9.93953e+06	6.04791e+06	1.07918e+07	1.25556e+07	1.46633e+07	1.502e+07	2.19126e+07	2.10735e+07	2.06231e+07	3.40057e+07	2.8901e+07	2.46666e+07	2.7723e+07	1.67277e+07	2.41057e+07	-
MWStz501	Chrysin 6-C-arabinoside 8-C-glucoside	Flavonoids	Flavones	C26H28O13	549.162	411.113	548.153	[M+H]+	3	185145-33-9	-	43932.5	57843.1	44727.4	163691	82494.1	101658	46604.9	71823.6	49685.1	120099	137651	48588.4	86332.4	94028.8	54972.5	-
MWStz746	Apigenin 6-C-alpha-L-arabinopyranosyl-8-C-beta-D-xylopyranoside*	Flavonoids	Flavones	C25H26O13	535.14	481.11	534.137	[M+H]+	1	677021-30-6	-	3.15356e+06	3.40554e+06	3.05547e+06	9.97087e+06	8.06019e+06	9.92471e+06	2.28307e+06	2.4883e+06	2.41841e+06	8.26003e+06	7.80691e+06	6.65256e+06	6.59034e+06	6.75437e+06	5.90108e+06	-
pmb0475	Gallic acid-4-O-(6'''-feruloyl)sophoroside	Phenolic acids	Phenolic acids	C29H34O18	671.18	509	670.174	[M+H]+	1	-	-	5.96451e+06	6.2414e+06	5.0468e+06	8.67547e+06	4.23341e+06	6.46267e+06	6.14288e+06	1.00947e+07	6.35644e+06	9.52263e+06	8.20936e+06	8.33184e+06	7.52025e+06	5.325e+06	6.10273e+06	-
Wbtp004798	8,11-dimethoxy-2h-[1,3]dioxolo[4,5-b]xanthen-10-one	Flavonoids	Other Flavonoids	C16H12O6	301.07	286.05	300.063	[M+H]+	3	-	-	372900	519541	427372	595366	387395	462567	398713	418444	398815	401897	400163	374727	552099	378787	250521	-
MW0155776	Pro-Arg-Asp	Amino acids and derivatives	Amino acids and derivatives	C15H26N6O6	387.2	166.05	386.191	[M+H]+	3	-	-	1.52951e+06	1.49375e+06	2.4244e+06	1.07208e+06	956856	1.52865e+06	1.02237e+06	935027	363059	375466	400867	163689	1.2904e+06	715346	809333	-
pme0014	L-Glutamic acid	Amino acids and derivatives	Amino acids and derivatives	C5H9NO4	148.06	84.04	147.053	[M+H]+	1	56-86-0	C00025	3.08026e+07	2.80229e+07	2.6748e+07	2.81052e+07	3.38563e+07	2.90418e+07	2.18406e+07	2.16292e+07	2.26061e+07	2.39747e+07	2.28062e+07	2.26735e+07	3.07868e+07	2.89564e+07	2.66319e+07	ko00220,ko00250,ko00330,ko00332,ko00340,ko00430,ko00470,ko00480,ko00524,ko00630,ko00650,ko00660,ko00860,ko00910,ko00970,ko01100,ko01110,ko01200,ko01210,ko01230,ko01240,ko02010
Zbsp004404	Acacetin-6-C-glucoside	Flavonoids	Flavones	C22H22O10	447.13	297.08	446.121	[M+H]+	3	-	-	116591	135909	83299.4	141462	175958	158873	126826	106538	130530	148765	145875	147072	165275	147347	215435	-
Smnp004333	2''-O-Feruloyl aloesin	Flavonoids	Other Flavonoids	C28H28O12	557.16	395.13	556.158	[M+H]+	3	-	-	183370	138186	132315	208045	190015	184050	151723	108738	100029	163520	195244	236724	197497	131044	233968	-
Wagp006265	3,6,7,2',4'-Pentamethylquercetagetin 3'-O-Beta-D-Glucoside	Flavonoids	Flavonols	C26H30O14	567.17	405.12	566.164	[M+H]+	2	-	-	340127	455141	347198	362774	282646	351215	351475	435983	453445	401072	411455	327238	502445	461161	324816	-
pmp000239	Luteolin-6-C-(5''-glucuronyl)xyloside	Flavonoids	Flavones	C26H26O16	595.13	419.1	594.122	[M+H]+	3	-	-	51770	119190	116188	154519	162826	113035	132991	115466	59338.2	140932	182288	99456.5	88170.1	139801	129399	-
MW0155877	Pro-His-Glu	Amino acids and derivatives	Amino acids and derivatives	C16H23N5O6	382.17	220.12	381.165	[M+H]+	3	-	-	438760	285629	314307	383850	383855	363722	532001	710171	847024	629588	655447	499087	607300	475224	535512	-
Labp004808	3-Oxo-Alpha-Ionol diglucoside	Terpenoids	Sesquiterpenoids	C25H40O12	533.26	133.1	532.252	[M+H]+	3	-	-	40233.7	74763.4	83759.3	34941	42403.2	32185.2	121049	123084	86873.7	82847.5	71119.7	65489.3	56251.7	110779	60420.9	-
Lhmp102833	3,4-Dihydroverbenalin*	Terpenoids	Monoterpenoids	C17H26O10	391.15	179.07	390.153	[M+H]+	3	-	-	127201	97995.4	54579.5	99443.6	100406	109011	91133.8	86623.5	66693.1	107604	99705.6	82826.5	105668	97407.5	75957.9	-
Cmjp004550	Loganin*	Terpenoids	Monoterpenoids	C17H26O10	391.16	179.07	390.153	[M+H]+	3	18524-94-2	C01433	127201	97995.4	54579.5	99443.6	100406	109011	91133.8	86623.5	66693.1	107604	99705.6	82826.5	105668	97407.5	75957.9	ko00902,ko01100,ko01110
Wasdp05826	Eutypellone A	Terpenoids	Ditepenoids	C20H30O4	335.22	147.08	334.214	[M+H]+	2	-	-	21562.1	59524.3	51222	70788.2	44077	34752.9	55384.6	46363.3	42424.3	31751.8	29201.4	27981.7	48076.5	44063.1	56988	-
Lmfp000418	Trehalosamine	Others	Saccharides	C12H23NO10	342.14	162.07	341.132	[M+H]+	3	-	-	9187.65	30728.4	25068.3	22660.6	20894.5	33305.1	35060.1	45466.4	30679.5	72408.1	68058.6	53200.5	51275.5	22536	28663.8	-
Wbwp012377	Meso-dihydroguaiaretic acid	Lignans and Coumarins	Lignans	C20H26O4	331.19	81.07	330.183	[M+H]+	3	66322-34-7	-	76218.7	87824.4	52039.3	75599	31549.9	43669.5	16114.9	14570.6	12212.4	12522.2	8863.68	12802.9	40615	39805	34152.9	-
Zbhp004191	Chrysin-5,7-Di-O-glucoside	Flavonoids	Flavones	C27H30O14	579.17	255.07	578.164	[M+H]+	3	-	-	27134.5	41225.5	17608.1	56749.1	50880.3	39858.1	60420.4	56922.4	35822.9	55085.8	37526.6	39402.9	46268	40228	36649	-
Lcsp013328	linoleoyl ethanolamine	Lipids	LPE	C20H37NO2	324.29	62.06	323.282	[M+H]+	1	68171-52-8	-	60398.7	76080.2	71558	50945.4	45630.9	52640.9	55052.2	40187.7	24697.6	34683.2	31864.9	40353.2	50881	45361.3	42446.3	-
pme3732	Cytidine	Nucleotides and derivatives	Nucleotides and derivatives	C9H13N3O5	244.09	112.05	243.085	[M+H]+	3	65-46-3	C00475	4.00087e+06	4.72032e+06	3.1747e+06	2.63963e+06	1.9196e+06	1.94262e+06	1.37175e+06	1.27726e+06	1.87297e+06	835861	958513	1.27353e+06	1.98892e+06	1.94208e+06	1.8916e+06	ko00240,ko01100,ko01232,ko02010
pme0033	Hypoxanthine	Nucleotides and derivatives	Nucleotides and derivatives	C5H4N4O	137.05	119.04	136.038	[M+H]+	3	68-94-0	C00262	1.96824e+06	2.00218e+06	1.52887e+06	2.4149e+06	1.02346e+06	1.68881e+06	450926	533620	956239	717992	1.05617e+06	799715	1.43346e+06	1.22256e+06	1.27455e+06	ko00230,ko01100,ko01232
MW0156048	Pro-Val-Gly	Amino acids and derivatives	Amino acids and derivatives	C12H21N3O4	272.16	110.07	271.153	[M+H]+	3	67341-70-2	-	1.60263e+06	1.39015e+06	1.03004e+06	1.74001e+06	1.06909e+06	1.02743e+06	4.39746e+06	1.58134e+06	1.49313e+06	1.57267e+06	1.59732e+06	1.32862e+06	1.19208e+06	1.4001e+06	1.51758e+06	-
MWSslk197	Secoxyloganin	Terpenoids	Monoterpenoids	C17H24O11	405.14	165.05	404.132	[M+H]+	3	58822-47-2	-	40139.3	46056	59592.1	20766.7	57112.2	25298.1	34765.5	20261.7	22570.5	17737.3	35440.9	3547.46	48095.9	47275.6	49531.2	-
MWS20201	1-O-Galloyl-β-D-glucose	Phenolic acids	Phenolic acids	C13H16O10	333.08	171.03	332.074	[M+H]+	3	58511-73-2	C01158	446747	370473	303224	716923	571027	783016	456935	642872	487496	261259	476464	359930	539887	448975	500453	ko00999
Hmhp005160	Rehderianin I*	Flavonoids	Flavones	C17H14O7	331.07	316.05	330.074	[M+H]+	3	90965-30-3	-	3.53342e+06	2.74687e+06	2.99845e+06	3.93484e+06	3.57148e+06	3.67439e+06	2.892e+06	2.69166e+06	2.48149e+06	3.64912e+06	4.418e+06	4.87689e+06	3.57827e+06	3.73441e+06	3.66834e+06	-
pmp000724	Pseudoephedrine	Alkaloids	Alkaloids	C10H15NO	166.12	121.06	165.115	[M+H]+	3	90-82-4	C02765	4.39457e+06	2.10715e+06	4.82993e+06	5.26368e+06	6.86663e+06	6.84765e+06	1.42243e+07	1.20816e+07	1.47877e+07	1.55094e+07	1.29412e+07	1.37449e+07	1.43516e+07	1.22582e+07	1.12827e+07	ko00996,ko01100
Lmyp003934	Anacardic acid	Phenolic acids	Phenolic acids	C22H36O3	349.27	123.08	348.266	[M+H]+	2	16611-84-0	C10759	76782	164681	170590	399319	291993	597958	74242.2	35415.6	45047.5	298935	318422	457160	177298	229546	186524	-
pmb0496	N-Feruloylagmatine	Alkaloids	Phenolamine	C15H22N4O3	307.18	177.05	306.169	[M+H]+	1	-	C18325	1.37111e+07	2.11218e+07	6.74267e+06	1.65399e+06	584974	3.5836e+06	1.3679e+07	1.35756e+07	1.71023e+07	1.67364e+06	3.36811e+06	3.15925e+06	1.18857e+07	8.48372e+06	9.59991e+06	ko00999,ko01100,ko01110
Lmhp009034	LysoPE 16:1*	Lipids	LPE	C21H42NO7P	452.28	311.26	451.27	[M+H]+	3	-	-	71224.8	59870.4	97885.1	26319.3	39497	36064	198903	129697	80890.4	39265.7	35163.9	21481.4	85749.4	87162	76668.1	-
pmb0500	N-p-Coumaroyl-N'-feruloylputrescine	Alkaloids	Phenolamine	C23H26N2O5	411.19	177.05	410.184	[M+H]+	1	380302-96-5	-	440112	29182.6	9106.22	342358	167157	440745	405434	844908	1.76603e+06	1.90743e+06	1.84694e+06	2.78914e+06	1.21388e+06	1.05004e+06	1.02267e+06	-
Lcsp002966	2-Methylcyclohexane-1,3-dione	Others	Ketone compounds	C7H10O2	127.07	81.07	126.068	[M+H]+	3	1193-55-1	-	118444	100648	116089	86664.9	101306	161982	145051	484249	33159.7	164516	56630.5	85482.9	128123	96735.7	92436.8	-
mws0057	Eriodictyol-7-O-glucoside*	Flavonoids	Flavanones	C21H22O11	451.123	289.07	450.116	[M+H]+	3	38965-51-4	-	50229.7	139739	9900.02	125293	102683	151514	62091.5	49500.1	51862.5	144919	87563.4	68837.2	98820.9	87567.2	75531	-
Wbsp007290	Lycoposerramine E	Others	Ketone compounds	C17H24O3	277.18	137.06	276.173	[M+H]+	3	-	-	172704	234197	289042	107246	56818.9	124925	349664	202238	196743	95581.7	83098.3	121300	178161	175165	195278	-
Lakp003115	5-O-β-D-Glucopyranosyl-3-hydrobenzo(b)fu-ran-2-one	Others	Lactones	C14H16O8	313.09	151.04	312.084	[M+H]+	3	-	-	144344	161229	126077	190873	128921	164688	154366	154862	155430	203591	214735	201206	228651	124919	184704	-
Wafp003601	N-Feruloylmethylagmatine	Alkaloids	Phenolamine	C16H24N4O3	321.19	177.06	320.185	[M+H]+	2	-	-	4.17819e+06	3.37726e+06	3.25256e+06	553317	847707	561793	1.18616e+06	974625	1.07266e+06	74744.8	192036	172713	1.54217e+06	1.52452e+06	1.22362e+06	-
Wacyp02200	L-Glutamine tert-butyl ester	Amino acids and derivatives	Amino acids and derivatives	C9H18N2O3	203.14	84.04	202.132	[M+H]+	2	41444-88-6	-	136825	98970.1	96576	335028	180872	305710	238557	107371	141109	148045	215988	283585	213791	136359	111347	-
WaTKp12288	2,3,3a,4,5,6-Hexahydro-1,4-dimethylazulen-4-ol	Terpenoids	Sesquiterpenoids	C12H18O	179.14	81.07	178.136	[M+H]+	3	953386-33-9	-	41638.4	75051.7	32758.9	30064.9	12517.9	50161.5	44108.2	82563.4	99502.5	40525.5	25070.5	14623.4	47025.3	51887.5	53609.7	-
Wafp003258	N-Feruloylphenylacetamide glucoside	Alkaloids	Phenolamine	C24H27NO9	474.18	177.05	473.169	[M+H]+	3	-	-	85883.8	31364.7	57196.9	114868	85664	74434.7	95386.2	67717.1	105373	66450.3	109057	75482.4	123357	151999	115452	-
Lcsp001899	Gly-Phe-Glu	Amino acids and derivatives	Amino acids and derivatives	C16H21N3O6	352.15	177.1	351.143	[M+H]+	3	-	-	18689.8	20559.6	47986.2	27756.5	34569.2	24409.3	35893.1	45818.6	44410.1	49652.3	23219.8	32357.6	29022.8	42506.9	25781.8	-
Lmmp122803	Balanophonin E glucoside	Lignans and Coumarins	Lignans	C27H34O12	551.21	193.09	550.205	[M+H]+	3	-	-	178246	100737	87593.6	92062.5	67945.4	80039.4	129863	163970	89311.7	39497.6	71771.5	59940.4	134950	75926.4	107494	-
MW0109322	Pro-Leu-Gly	Amino acids and derivatives	Amino acids and derivatives	C13H23N3O4	286.2	110.07	285.169	[M+H]+	3	33676-42-5	-	2.26285e+06	1.87815e+06	1.38909e+06	9.01632e+06	1.93763e+06	3.50276e+06	4.96154e+06	2.71007e+06	7.37862e+06	4.9286e+06	3.62492e+06	5.23957e+06	2.12012e+06	2.08075e+06	1.88812e+06	-
MW0105873	Asp-Pro-Arg	Amino acids and derivatives	Amino acids and derivatives	C15H26N6O6	387.2	207.14	386.191	[M+H]+	3	-	-	262407	208819	190903	208966	160293	181990	412217	270665	255676	493293	468673	498856	362993	241143	327644	-
Lasp002993	Isobavachalcone glucoside	Flavonoids	Chalcones	C26H30O9	487.19	325.14	486.189	[M+H]+	1	-	-	294037	270232	293405	233292	186985	322028	599273	614685	654291	1.02854e+06	680152	485656	615245	298000	503160	-
Lmhp002031	L-Leucyl-L-Leucine	Amino acids and derivatives	Amino acids and derivatives	C12H24N2O3	245.19	86.1	244.179	[M+H]+	1	3303-31-9	-	325041	219317	144542	248933	211507	120509	274470	227121	220367	145776	159594	201760	238033	180963	297681	-
Lmhp008763	LysoPE 16:1(2n isomer)*	Lipids	LPE	C21H42NO7P	452.28	311.26	451.27	[M+H]+	3	-	-	124995	66698.6	89102.8	38084.7	24368.2	26157.1	151775	121010	62806.2	61221.3	32601.6	24098.2	80591.9	78643.9	54922	-
mws1526	Sweroside	Terpenoids	Monoterpenoids	C16H22O9	359.13	197.08	358.126	[M+H]+	3	14215-86-2	C17071	243827	278115	435274	330581	379338	307817	618545	585326	609666	671291	555174	592944	459375	432584	613366	-
Sasp003574	Grevilloside B	Others	Others	C17H26O8	359.17	197.12	358.163	[M+H]+	1	-	-	243827	278115	435274	330581	379338	307817	618545	585326	609666	671291	555174	592944	459375	432584	613366	-
Safp003571	5-Formylbenzofuran	Others	Others	C9H6O2	147.04	91.05	146.037	[M+H]+	1	10035-16-2	-	6.36045e+07	5.50975e+07	6.73161e+07	4.67397e+07	3.76956e+07	5.08388e+07	2.88416e+07	3.15741e+07	2.15e+07	9.74633e+06	2.03487e+07	1.90053e+07	3.71847e+07	3.54566e+07	3.58751e+07	-
Zbsp007988	1,4'-Di-Tricin-(guaiacylglycerol)ether	Flavonoids	Flavones	C44H38O17	839.21	331.08	838.211	[M+H]+	3	-	-	11726.5	16441.4	19034.9	16490.5	16531.6	16317.8	40606.7	53228.1	41904.6	27207.5	36851.4	45228.2	25406.7	28321.6	27063.8	-
MWSslk072	Benzoyleneurea	Alkaloids	Alkaloids	C8H6N2O2	163.05	146.02	162.043	[M+H]+	3	86-96-4	-	128831	305891	184313	18923.6	92162.6	50485.6	58686	33564.5	28971.1	30146.3	59770.8	52872.4	90674.9	64595	80935.8	-
MWSHY0095	Tricin (5,7,4'-Trihydroxy-3',5'-dimethoxyflavone)	Flavonoids	Flavones	C17H14O7	331.08	271.06	330.074	[M+H]+	3	520-32-1	C10193	61518.2	52512	38632.6	38533.7	50120.9	52855.7	47551.2	39366.6	22037.9	44145.9	46772.2	55245.4	38878.1	49416	43375	-
mad1424	Ditartaroyl-hydroxycoumarin	Lignans and Coumarins	Coumarins	C17H14O13	427.05	295.05	426.043	[M+H]+	3	-	-	61210.3	76612.6	82720.4	57778.3	70636.9	89106.1	178177	142004	123619	155988	104592	112253	92505.2	77017.3	101780	-
Lmhp010040	LysoPE 20:3*	Lipids	LPE	C25H46NO7P	504.31	363.29	503.301	[M+H]+	2	-	-	107132	77094.2	90793.1	32363.7	48986.4	53197.9	127238	120293	85150.5	67940.9	35490.8	32081.1	67545	87472.6	64640.5	-
Zbzp007301	2-Methoxy-6-undecyl-1,4-benzoquinone	Quinones	Quinones	C18H28O3	293.21	55.05	292.204	[M+H]+	1	-	-	396896	537323	182274	725068	227863	234666	56952	53585.1	46227.5	65988.7	34881.3	129514	247176	206674	181264	-
MWS1777	3-Chloroaniline	Alkaloids	Alkaloids	C6H6ClN	128.03	93.06	127.019	[M+H]+	1	108-42-9	-	3.5927e+06	3.17502e+06	3.47706e+06	5.7786e+06	3.62063e+06	4.43447e+06	4.81876e+06	5.1304e+06	5.16457e+06	4.42857e+06	3.4197e+06	3.65859e+06	3.80455e+06	3.63316e+06	3.37003e+06	-
Lmqp003013	Citroside A	Terpenoids	Monoterpenoids	C19H30O8	387.2	149.1	386.194	[M+H]+	3	120330-44-1	-	103763	84391.7	114852	134204	124517	128435	159612	233651	229205	460141	322640	255021	347007	152971	185173	-
Hmlp008487	Blumenol C	Terpenoids	Monoterpenoids	C13H22O2	211.17	81.07	210.162	[M+H]+	3	36151-02-7	-	185200	251752	186825	275507	258525	286081	343937	234589	274596	245938	221568	184199	209560	195804	151903	-
Lmbp010207	6-Methoxy-2-(4-methoxyphenethyl)chromone	Others	Chromone	C19H18O4	311.13	121.06	310.12	[M+H]+	3	111286-05-6	-	227027	305135	127125	406840	96273.5	126228	23975.3	21562.9	19580.4	18177.7	29360.9	64038.4	148903	114714	117394	-
MWSslk057	9-Aminoacridine	Alkaloids	Quinoline alkaloids	C13H10N2	195.09	178.07	194.084	[M+H]+	3	90-45-9	-	131616	122923	154628	84247.6	163599	154340	164429	127585	146965	163640	140169	151772	253716	199436	189357	-
Lahp002857	Epicatechin-(4β→8)-epigallocatechin	Flavonoids	Flavanols	C30H26O13	595.15	409.09	594.137	[M+H]+	3	-	-	742239	779936	799354	1.40892e+06	1.68596e+06	1.47709e+06	612838	916603	1.15933e+06	1.40095e+06	1.33903e+06	1.22575e+06	1.32303e+06	555093	978932	-
Lcsp001896	Ser-Gly-Phe	Amino acids and derivatives	Amino acids and derivatives	C14H19N3O5	310.14	166.09	309.132	[M+H]+	3	-	-	48866.7	39456.5	60106.6	121743	137242	105613	17352.7	35921	22530.5	149277	71769.3	96390.6	129386	79805	53572.3	-
Lcsp003873	Leu-Ala-Ile	Amino acids and derivatives	Amino acids and derivatives	C15H29N3O4	316.22	86.1	315.216	[M+H]+	3	-	-	118656	156868	107069	140767	77830.8	94111.2	105739	136867	74158	131431	99625.6	102720	158794	90547.3	145778	-
pmb0790	Pyridoxine-5'-O-diglucoside	Others	Vitamin	C20H31NO13	494.19	332.5	493.18	[M+H]+	3	-	-	23071.3	18010	32064.6	40440.2	49920	42662.2	43202.7	63695.5	48671.2	26856.5	47464.8	20466.6	29000.6	28233.9	40743.5	-
Walbp00984	N-(1-Deoxy-1-fructosyl)isoleucine	Amino acids and derivatives	Amino acids and derivatives	C12H23NO7	294.15	86.1	293.147	[M+H]+	1	-	-	1.53706e+06	1.28971e+06	1.60789e+06	2.29449e+06	2.50825e+06	2.45061e+06	1.85146e+06	1.5594e+06	1.90678e+06	2.93624e+06	2.48903e+06	2.85239e+06	2.06021e+06	1.90121e+06	2.08919e+06	-
MWSmce340	L-Praziquanamine	Alkaloids	Isoquinoline alkaloids	C12H14N2O	203.12	132.09	202.111	[M+H]+	3	99746-73-3	-	276208	198486	214889	210397	190074	175042	274470	373369	354201	220185	329538	304465	356027	360586	332578	-
Sadp006908	3-P-Coumaroyl-1-Feruloylglycerol	Phenolic acids	Phenolic acids	C22H22O8	415.14	177.06	414.132	[M+H]+	1	-	-	1.97542e+06	134541	32409.6	1.22447e+06	768419	1.26146e+06	1.29093e+06	3.04273e+06	3.94677e+06	4.92296e+06	5.13534e+06	5.70954e+06	2.52321e+06	2.43636e+06	2.32792e+06	-
pmb0468	N-Formyl-L-Methionine	Amino acids and derivatives	Amino acids and derivatives	C6H11NO3S	178.05	161.03	177.046	[M+H]+	3	4289-98-9	C03145	171825	141132	283412	32848.3	40393.8	69751.8	188622	164770	130981	148564	117451	100549	143418	126981	161051	ko00270
Wcfp003695	Oleracone B	Others	Others	C13H18O2	207.14	95.08	206.131	[M+H]+	3	-	-	282914	173761	320783	156948	441300	317994	484235	379525	487081	572802	516515	500138	361916	363683	340133	-
MW0156004	Pro-Thr-His	Amino acids and derivatives	Amino acids and derivatives	C15H23N5O5	354.18	127.04	353.17	[M+H]+	3	-	-	119025	144814	91694.8	67816.4	55665.8	69417.9	110747	154101	159279	73021.8	152032	53550.3	97516.2	90578.7	88567.6	-
Lhxp102721	Curculigoside B	Tannins	Tannin	C21H24O11	453.14	163.04	452.132	[M+H]+	3	143601-09-6	-	7422.16	68901.9	92014.4	64835	57289.2	54687.9	110940	90745.3	37110.8	75813.9	50212.5	46839.3	56487	75156.6	70527.7	-
mws4532g	D-Ornithine	Amino acids and derivatives	Amino acids and derivatives	C5H12N2O2	133.1	70.07	132.09	[M+H]+	3	348-66-3	-	537806	760360	651964	236298	190094	231119	589348	446104	542620	342487	340847	357904	560165	485551	559957	-
MWS0687	1-Methyl-6-Oxo-1,6-Dihydropyridine-3-Carboxamide	Alkaloids	Pyridine alkaloids	C7H8N2O2	153.07	108.04	152.059	[M+H]+	3	701-44-0	C05842	161696	124478	162822	14854.3	98697	92412.5	74271.3	89364.4	106387	77026.4	92711.8	85354.1	103051	96084.1	89264.3	ko00760,ko01100
MWStz342	5-O-p-Coumaroylquinic acid	Phenolic acids	Phenolic acids	C16H18O8	339.11	147.05	338.1	[M+H]+	1	32451-86-8	-	475079	84631.8	165173	780011	692816	408263	519348	1.30766e+06	1.28976e+06	1.08378e+06	1.15271e+06	1.19972e+06	715827	1.0461e+06	855069	-
Latp003151	4-(Trans)-acetul-3,6,8-trihydroxy-3-methyl-dihydronapht halenone glucoside	Others	Chromone	C19H24O10	413.14	233.08	412.136	[M+H]+	3	-	-	71318	69889.3	83579.4	70160.4	71190.1	86881.4	125415	120757	139574	123180	149086	116351	91530.1	51092	99028.4	-
Lmjp102009	2,3,6-Trihydroxyurs-12-en-28-oic acid (Madasiatic acid)	Terpenoids	Triterpene	C30H48O5	489.36	397.33	488.35	[M+H]+	1	26532-66-1	-	153096	181594	235267	22034.2	109428	98570.8	187746	178444	196268	148690	167574	136359	212387	285443	248139	-
Lmhp009802	LysoPE 20:3(2n isomer)*	Lipids	LPE	C25H46NO7P	504.31	363.29	503.301	[M+H]+	2	-	-	90747.7	92911.6	76159.8	27210.5	60677	59837.2	104092	92661.4	90513.3	84585	45276.9	41897.2	78535.8	77352.3	57809.3	-
Lmnp102682	Hispidulin-8-C-(2''-O-xylosyl)glucoside*	Flavonoids	Flavones	C27H30O15	595.17	463.13	594.159	[M+H]+	3	-	-	3.13971e+06	5.00334e+06	3.38814e+06	3.60545e+06	6.36985e+06	4.1892e+06	3.19208e+06	3.63761e+06	2.31951e+06	3.95132e+06	2.81198e+06	2.87632e+06	3.26633e+06	3.25196e+06	3.21002e+06	-
Lmnp202682	8-Methoxyapigenin-6-C-[Xylosyl-(1-2)]-glucoside*	Flavonoids	Flavones	C27H30O15	595.17	463.13	594.159	[M+H]+	3	-	-	3.13971e+06	5.00334e+06	3.38814e+06	3.60545e+06	6.36985e+06	4.1892e+06	3.19208e+06	3.63761e+06	2.31951e+06	3.95132e+06	2.81198e+06	2.87632e+06	3.26633e+06	3.25196e+06	3.21002e+06	-
Wcfp008156	8-[3-oxo-2-[(E)-pent-2-enyl]cyclopenten-1-yl]octanoic acid	Others	Others	C18H28O3	293.21	81.07	292.204	[M+H]+	3	-	-	345490	551262	200774	545793	260844	237044	49153.3	31225.7	54549.6	38797.2	53374.3	90644.2	242638	168349	201952	-
Wcdp007645	9-Oxo-10,12-Octadecadienoic Acid	Lipids	Free fatty acids	C18H30O3	295.23	151.11	294.219	[M+H]+	1	54665-32-6	-	143294	181056	96869.2	145745	79766.2	117718	46585.5	28659.9	35750.5	25516.7	32729.5	47339.1	71864.3	81811.8	76705.2	-
Lmsp013116	Ent-16α,17-Dihydroxykauran-2-one	Terpenoids	Ditepenoids	C20H32O3	321.24	123.08	320.235	[M+H]+	1	-	-	11450.5	13855.4	19418.6	20365.2	9010.21	29007.1	20548.6	6472.54	1294.51	8272.9	13220.7	12072.1	15273.7	20484.1	16354.6	-
Lmhp010908	LysoPC 19:1	Lipids	LPC	C27H54NO7P	536.37	184.07	535.364	[M+H]+	3	-	-	139931	88700	93974.3	67950.4	76853.7	73517.9	162689	179657	141556	107205	59738.2	60971.9	127586	127818	110775	-
pmb0864	LysoPE 14:0*	Lipids	LPE	C19H40NO7P	426.26	285.24	425.254	[M+H]+	1	-	-	102314	64696.6	83645.7	24505.8	37159	34610	108012	113188	62547.3	30293	23268.3	18389.7	57911.6	59122.7	64247.5	-
MW0011468	10-nitro-9E-octadecenoic acid	Lipids	Free fatty acids	C18H33NO4	328.25	275.2	327.241	[M+H]+	3	-	-	194803	180390	81349.1	350583	64538.6	124747	16274.5	9998.04	22784.2	21312.6	28717.1	51066.7	112304	91331.3	91493.5	-
Lmzp002365	Hesperetin-7-O-glucoside*	Flavonoids	Flavanones	C22H24O11	465.14	303.09	464.132	[M+H]+	3	31712-49-9	C16422	70579.2	128095	127454	168621	213532	136043	127574	100347	108944	178881	162334	64632	100648	152617	240990	ko00941
MWSslk224	Shanzhiside methyl ester	Terpenoids	Monoterpenoids	C17H26O11	407.15	177.05	406.147	[M+H]+	3	64421-28-9	-	104551	96433.4	90213.6	183346	180049	167797	18042.7	102814	115199	132871	171866	162824	162329	125260	157692	-
Lahp004593	Rhamnazin 3-O-β-D-glucopyranoside(Flavoyadorinin A)*	Flavonoids	Flavonols	C23H24O12	493.13	331.08	492.127	[M+H]+	1	20486-38-8	-	4.41196e+07	3.83686e+07	3.80898e+07	3.79658e+07	4.99283e+07	4.75046e+07	4.28258e+07	3.76353e+07	4.86331e+07	5.0926e+07	3.38355e+07	5.06255e+07	4.97851e+07	6.08779e+07	4.01226e+07	-
Hmgp002238	Jaceoside*	Flavonoids	Flavones	C23H24O12	493.14	331.08	492.127	[M+H]+	1	25474-11-7	-	4.41196e+07	3.83686e+07	3.80898e+07	3.79658e+07	4.99283e+07	4.75046e+07	4.28258e+07	3.76353e+07	4.86331e+07	5.0926e+07	3.38355e+07	5.06255e+07	4.97851e+07	6.08779e+07	4.01226e+07	-
pmb0736	Tricin-7-O-Glucoside*	Flavonoids	Flavones	C23H24O12	493.134	331.081	492.127	[M+H]+	1	32769-01-0	-	4.41196e+07	3.83686e+07	3.80898e+07	3.79658e+07	4.99283e+07	4.75046e+07	4.28258e+07	3.76353e+07	4.86331e+07	5.0926e+07	3.38355e+07	5.06255e+07	4.97851e+07	6.08779e+07	4.01226e+07	-
MWStz500	Iristectorin A*	Flavonoids	Isoflavones	C23H24O12	493.14	331.09	492.127	[M+H]+	1	37744-61-9	-	4.41196e+07	3.83686e+07	3.80898e+07	3.79658e+07	4.99283e+07	4.75046e+07	4.28258e+07	3.76353e+07	4.86331e+07	5.0926e+07	3.38355e+07	5.06255e+07	4.97851e+07	6.08779e+07	4.01226e+07	-
Qmhp090808	18-Demethylparaensidimerin C	Alkaloids	Alkaloids	C29H28N2O4	469.22	307.13	468.205	[M+H]+	3	-	-	121841	122101	43424.3	293568	79980.5	258352	215136	168021	237700	269107	279770	410530	215001	184344	168012	-
Wdtp002974	N-(p-hydroxybenzyl) adenosine	Nucleotides and derivatives	Nucleotides and derivatives	C18H21N5O6	404.15	207.06	403.149	[M+H]+	3	-	-	202748	132571	114941	142946	106666	171443	120795	211543	172735	252877	205622	227099	193235	196537	144969	-
Smzp002615	11-O-Galloylbergenin	Lignans and Coumarins	Coumarins	C21H20O13	481.09	153.01	480.09	[M+H]+	3	82958-44-9	C17520	203003	80404.6	118252	100850	192136	120144	213947	222213	155691	78138.5	138958	176142	106247	143346	160787	-
Lscp211203	Sedumoside H	Others	Others	C19H32O8	389.22	227.16	388.21	[M+H]+	3	-	-	80727.7	13369.8	100313	88687.5	93296.9	78832.8	119621	148482	108880	170979	163661	163756	141806	102025	66849	-
Wagp004517	Retusin 5-O-Glucoside	Flavonoids	Flavonols	C25H28O12	521.17	359.11	520.158	[M+H]+	3	-	-	737853	689057	1.41738e+06	979377	3.2078e+06	1.28883e+06	475992	413768	568239	649432	578219	394887	603558	643722	571481	-
Lajp004190	Afzelechin-(4α→8)-epiafzelechin	Flavonoids	Flavanols	C30H26O10	547.16	393.1	546.153	[M+H]+	3	1383627-30-2	-	62789.2	51108.3	100538	57060.2	136452	111956	103650	49502.2	78690.5	73554.4	96832.2	134046	52744.8	147277	103164	-
Wtmp010557	2-benzoyl-4-[(2r)-2-hydroxy-7-methyl-3-methylideneoct-6-en-1-yl]benzene-1,3,5-triol	Others	Ketone compounds	C23H26O5	383.19	327.12	382.178	[M+H]+	3	-	-	39632.5	36938.9	47980.8	40311	55440	43889.3	54605.5	57595.4	54084.6	46423.1	44136.7	35516.9	61322.2	55784.6	48587.7	-
pmb1178	O-Feruloyl 7-hydroxycoumarin	Lignans and Coumarins	Coumarins	C19H14O6	339.09	177.05	338.079	[M+H]+	3	-	-	285353	273600	222667	172251	161626	213186	148125	155262	160119	269822	216744	237619	245306	177513	147536	-
Lacp005171	3-(3'-Hydroxybutyl)-2,4,4-trimethylcyclohexa-2,5-dienone glucoside	Terpenoids	Sesquiterpenoids	C19H30O7	371.21	133.1	370.199	[M+H]+	1	-	-	257174	151794	234871	676639	654979	467216	1.83627e+06	1.22448e+06	1.91227e+06	2.52912e+06	3.03049e+06	2.17133e+06	1.17007e+06	1.07972e+06	1.49536e+06	-
Lmnp002741	Genkwanin-6-C-(2''-O-apiosyl)glucoside	Flavonoids	Flavones	C27H30O14	579.17	447.13	578.164	[M+H]+	3	-	-	83180.8	64741.6	6528.7	60637.9	110889	100587	59951.9	42568.8	32643.5	50573.1	82575.7	63211	72304.6	94787.8	74395.6	-
Zbqp000949	5-methyl 1-propyl L-glutamate	Amino acids and derivatives	Amino acids and derivatives	C9H17NO4	204.12	85.03	203.116	[M+H]+	1	-	-	1.47833e+07	1.14943e+07	1.11356e+07	5.88762e+06	6.39898e+06	7.01074e+06	1.21226e+07	1.24261e+07	1.34671e+07	9.00498e+06	8.16151e+06	9.34336e+06	1.49015e+07	1.31057e+07	1.30567e+07	-
Lajp004824	Medicarpinglucoside	Flavonoids	Isoflavones	C22H24O9	433.15	271.1	432.142	[M+H]+	3	-	-	913489	1.59285e+06	328432	1.45059e+06	976477	910931	686122	910456	883607	1.78359e+06	764269	1.07656e+06	464797	997680	1.00884e+06	-
Lmlp005572	Galangin 7-glucoside	Flavonoids	Flavonols	C21H20O10	433.11	271.06	432.106	[M+H]+	3	-	-	913489	1.59285e+06	328432	1.45059e+06	976477	910931	686122	910456	883607	1.78359e+06	764269	1.07656e+06	464797	997680	1.00884e+06	-
MWSHY0162	Quercetin-3-O-sophoroside (Baimaside)	Flavonoids	Flavonols	C27H30O17	627.16	303.06	626.148	[M+H]+	3	18609-17-1	C12667	65017.8	47800.3	125514	90111.3	61176	21458.5	58933.4	78611.8	57406.9	40443.8	85005.2	273323	109741	83465.3	109398	ko00944,ko01110
MWSHC20118	1,3-dioxolo[4,5-c]oxepin-6(4H)-one	Others	Others	C10H14O5	215.09	83.05	214.084	[M+H]+	3	32384-42-2	-	39324.2	50160.7	36093.9	43263.2	8815.61	49917.7	50715.5	35335.9	34438.1	17000.4	80498.8	39477	64064.7	64580.4	35834.8	-
Lagp003665	4',5,7-Trihydroxy-6-methoxyisoflavone7-O-β-D-xylopyranosyl-(1→6)-β-D-glucopyranoside*	Flavonoids	Isoflavones	C27H30O15	595.16	301.07	594.159	[M+H]+	3	-	-	132367	121142	78650.1	147909	28841.3	165323	60739.8	99336.3	48491.6	81279.7	138980	121181	107310	94283.8	120553	-
Lazp003122	Chrysoeriol xylosyl glucoside*	Flavonoids	Flavones	C27H30O15	595.17	301.07	594.159	[M+H]+	3	-	-	132367	121142	78650.1	147909	28841.3	165323	60739.8	99336.3	48491.6	81279.7	138980	121181	107310	94283.8	120553	-
mws0255	Cytosine	Nucleotides and derivatives	Nucleotides and derivatives	C4H5N3O	112.05	95.02	111.043	[M+H]+	2	71-30-7	C00380	918142	1.28898e+06	878240	2.4708e+06	862744	896107	595135	921076	869365	306656	387501	460268	694878	676078	641710	ko00240,ko01100,ko01232
pme2122	Histamine	Alkaloids	Alkaloids	C5H9N3	112.09	95.06	111.08	[M+H]+	3	51-45-6	C00388	1.047e+06	1.17225e+06	901896	4.33534e+06	1.15784e+06	1.28494e+06	1.27784e+06	879426	767058	523773	436840	555159	685561	809294	690524	ko00340,ko01100,ko01110
Lmhp008718	LysoPC 17:2	Lipids	LPC	C25H48NO7P	506.32	184.07	505.317	[M+H]+	1	-	-	136902	108672	93854.8	87220.3	73917.4	83584.9	189358	135517	83973	65753.7	46382	33555.2	109027	111283	119564	-
Walp007188	2-Aminooctadecane-1,5,7,17-tetraol	Lipids	Sphingolipids	C18H39NO4	334.3	88.08	333.288	[M+H]+	3	-	-	40341.8	26995.4	27470.2	42821.4	36596.7	19338.4	20080.3	23726.8	31096.7	32764.2	39995.3	34080.9	32927.9	27884.9	22872.4	-
Lcsp001958	Pro-Asn-Leu	Amino acids and derivatives	Amino acids and derivatives	C15H26N4O5	343.2	70.07	342.19	[M+H]+	3	-	-	112519	155502	138012	110568	82357.1	98337	75219.6	112922	120939	65613.8	87364.9	41607.4	84217.5	103107	122610	-
Yshj000012	Isotachioside	Phenolic acids	Phenolic acids	C13H18O8	303.106	141.054	302.1	[M+H]+	3	31427-08-4	-	64264.9	194918	104125	65293.4	45084.5	38231.9	7252.79	36263.9	58576.3	86863.4	137476	130883	68620.6	95266.1	58161.5	-
MWSmce689	Methyl linolenate	Lipids	Free fatty acids	C19H32O2	293.25	95.09	292.24	[M+H]+	3	301-00-8	-	44503	72044.2	52231.4	37804	42230.8	32093.2	44292.4	22257.4	22609.3	18090.1	36509.7	41010.9	35628.5	47011.5	50266	-
pma1303	LysoPC 16:2*	Lipids	LPC	C24H46NO7P	492.31	184.07	491.301	[M+H]+	1	-	-	141200	109396	101337	84719.3	69226.8	59215.2	135708	112026	107335	26619.8	24935.6	33758.9	97546.7	114170	79085.4	-
MWSmce489	2,3,5,4'-Tetrahydroxystilbene-2-O-glucoside	Others	Stilbene	C20H22O9	407.13	245.08	406.126	[M+H]+	3	82373-94-2	-	117337	82941.1	110822	110570	68332.2	156834	277772	210969	143321	201258	321135	206251	191522	166048	151179	-
Lajp006472	Formononetin acetyl glucoside*	Flavonoids	Isoflavones	C24H24O10	473.14	269.08	472.137	[M+H]+	3	-	-	21793	9892.46	12715.1	16624	11903.8	19256.4	31637.4	24282.1	30301	29788.9	32090.6	34284.7	24240.7	27408.3	33981.2	-
Lamp006734	Formononetin 7-O-(6''-Acetylglucoside)*	Flavonoids	Isoflavones	C24H24O10	473.144	269.082	472.136	[M+H]+	3	-	-	21793	9892.46	12715.1	16624	11903.8	19256.4	31637.4	24282.1	30301	29788.9	32090.6	34284.7	24240.7	27408.3	33981.2	-
Lwmp121424	Aerugidiol	Terpenoids	Sesquiterpenoids	C15H22O3	251.16	145.1	250.157	[M+H]+	3	-	-	50900.8	10159.4	50797.2	77303.1	104104	102471	276989	110928	239034	304181	298591	279248	175146	382018	204938	-
MWSmce417	5-O-Methylvisammioside	Others	Chromone	C22H28O10	453.17	291.13	452.168	[M+H]+	3	84272-85-5	-	37114	61706	34495.7	83892.9	81555.4	32597.1	109626	68560.5	155222	61742.6	131779	127072	77299.2	142788	211250	-
pmp001196	Calystegine A3	Alkaloids	Tropan alkaloids	C7H13NO3	160.097	98.0601	159.089	[M+H]+	3	131580-36-4	C10850	42507.8	58934.3	57189	24368.8	28204.8	29331.7	37494.2	34858.9	41253.4	39088.4	31858.9	34800.2	49551.2	45977.6	35066	ko00960
MWSHC2083	1,6-Dihydroxy-4(14)-eudesmene	Terpenoids	Sesquiterpenoids	C15H26O2	239.2	105.07	238.193	[M+H]+	3	70389-88-7	-	66265.7	178268	95391.9	75744.4	46730	86059.6	45876.7	59783.4	86296.2	68020.5	39977.3	47606.9	55806.6	69607.4	42544.2	-
Wayp002004	N-Formyl nornicotine	Alkaloids	Pyridine alkaloids	C10H12N2O	177.1	132.08	176.095	[M+H]+	3	3000-81-5	-	2.79328e+06	2.02196e+06	3.68569e+06	446362	480219	634262	2.53047e+06	2.23564e+06	2.14689e+06	1.74547e+06	1.6023e+06	1.49571e+06	2.54821e+06	2.39614e+06	2.33394e+06	-
Lacp004645	Blumenol B malonyl Glucoside*	Terpenoids	Sesquiterpenoids	C22H34O11	475.21	209.15	474.21	[M+H]+	1	-	-	83418.4	16683.7	112634	119411	149311	102511	625110	732583	683559	624671	304186	358886	455517	373936	325959	-
MWSHY0104	Luteolin-7-O-glucoside (Cynaroside)*	Flavonoids	Flavones	C21H20O11	449.11	287.06	448.101	[M+H]+	3	5373-11-5	C03951	274486	357786	183475	431397	323344	348359	108323	108232	165160	253356	21646.3	210507	276070	288349	275710	ko00944
Xmyp005654	Kaempferol-4'-O-glucoside*	Flavonoids	Flavonols	C21H20O11	449.106	287.056	448.101	[M+H]+	3	52222-74-9	-	274486	357786	183475	431397	323344	348359	108323	108232	165160	253356	21646.3	210507	276070	288349	275710	-
pme2960	Naringenin chalcone; 2',4,4',6'-Tetrahydroxychalcone	Flavonoids	Chalcones	C15H12O5	273.08	153.02	272.068	[M+H]+	3	73692-50-9	C06561	82384.8	102969	73554.8	67828.5	65992.6	73243.9	28192.1	32198.1	13992	26877.9	23788.6	36737.9	56324.6	66993.1	44181.9	ko00941,ko01100,ko01110
mws0019P	Melatonin (N-Acetyl-5-methoxytryptamine)	Alkaloids	Plumerane	C13H16N2O2	233.129	174.091	232.121	[M+H]+	3	73-31-4	C01598	208655	225539	114903	282314	362396	199218	361396	375037	317684	358323	718030	432555	516384	434254	401290	ko00380,ko01100,ko01110
Wbjp001557	tetrahydroharmol	Alkaloids	Alkaloids	C12H14N2O	203.118	186.091	202.111	[M+H]+	3	17952-75-9	-	41597.2	69322.9	36998.7	15488.3	52430.2	38888.7	75917.9	73305.6	81813.5	97319.8	113164	100073	113695	123710	108324	-
Wbmp001584	demethylcoclaurine-glucose	Alkaloids	Alkaloids	C22H27NO8	434.18	255.103	433.174	[M+H]+	3	-	-	43467.5	37388.3	95004.4	47852.3	118473	102380	29610.6	64895.4	47996.1	92018.5	75403.6	48217	55987.7	92183.3	76921.4	-
Lcsp001308	Asn-Ile-Asp	Amino acids and derivatives	Amino acids and derivatives	C14H24N4O7	361.17	200.14	360.164	[M+H]+	3	-	-	108023	115201	77011.3	71047.4	46543.7	42104.2	42187.5	32873.9	23309.9	28373.3	21791.4	25111.5	35647.7	39603.5	51118.9	-
Lhmp102832	Verbenalin; Cornin	Terpenoids	Monoterpenoids	C17H24O10	389.14	177.06	388.137	[M+H]+	3	548-37-8	C09802	140158	164012	165850	115136	141339	199661	92141	60972.4	152248	113096	154209	117134	202468	116963	114558	-
MWSmce598	Maltopentaose	Others	Saccharides	C30H52O26	829.28	325.11	828.275	[M+H]+	3	34620-76-3	-	84395.3	48585.2	51605.9	16789.9	25069.5	14526	70560.7	66396.6	78182.2	28299.8	38933.8	68913.3	60293.8	53795.4	82179.2	-
Zbqp000579	3-(Pyrazol-1-yl)-L-alanine	Amino acids and derivatives	Amino acids and derivatives	C6H9N3O2	156.08	110.07	155.07	[M+H]+	1	2734-48-7	-	2.87666e+06	1.24939e+06	1.8215e+06	1.86137e+07	5.00678e+06	5.00907e+06	249879	2.29005e+07	2.42973e+07	1.23042e+07	6.63458e+06	7.69976e+06	4.50215e+06	4.65897e+06	3.7487e+06	-
Zbzp000519	Retronecine	Alkaloids	Pyrrole alkaloids	C8H13NO2	156.1	110.07	155.095	[M+H]+	3	480-85-3	C06177	2.87666e+06	1.24939e+06	1.8215e+06	1.86137e+07	5.00678e+06	5.00907e+06	249879	2.29005e+07	2.42973e+07	1.23042e+07	6.63458e+06	7.69976e+06	4.50215e+06	4.65897e+06	3.7487e+06	ko00960,ko01110
Lhmp122104	Diferuloyl caffeic acid	Others	Others	C29H24O10	533.15	177.05	532.137	[M+H]+	3	-	-	1.53252e+06	1.50357e+06	2.29959e+06	5.09257e+06	5.0153e+06	4.44174e+06	924546	1.19589e+06	1.20126e+06	1.16359e+06	1.4371e+06	1.55225e+06	1.8941e+06	1.85944e+06	1.66441e+06	-
Zbsp004922	Tricin-4'-O-eugenolether	Flavonoids	Flavones	C28H28O12	557.16	331.08	556.158	[M+H]+	2	-	-	100242	203220	153311	78413.2	112869	141498	147031	96877.9	70394.1	80754.2	61800.3	91077.8	141657	115321	192548	-
Wbjp000520	4-Hydroxypipecolic acid	Alkaloids	Alkaloids	C6H11NO3	146.08	82.06	145.074	[M+H]+	3	14228-16-1	-	152718	120179	125460	89345.8	76299	107704	81739.5	61462.8	97952.4	69088.3	52345.9	30841.4	91617.2	82260.6	91060.1	-
Lmqp000427	N-Methyl-Trans-4-Hydroxy-L-Proline	Amino acids and derivatives	Amino acids and derivatives	C6H11NO3	146.08	82.07	145.074	[M+H]+	3	4252-82-8	-	152718	120179	125460	89345.8	76299	107704	81739.5	61462.8	97952.4	69088.3	52345.9	30841.4	91617.2	82260.6	91060.1	-
mws0193	L-Homocitrulline	Amino acids and derivatives	Amino acids and derivatives	C7H15N3O3	190.12	84.08	189.111	[M+H]+	3	1190-49-4	C02427	341704	236194	317405	213066	130804	208371	414094	431787	278056	347459	283284	296713	363739	443623	294421	-
Lhmp122013	2-(hydroxymethyl)-5-methoxy-3-(3-methoxy-4-((3,4,5-trihydroxy-6-(hydroxymethyl)tetrahydro-2H-pyran-2-yl)oxy)phenyl)-2,3-dihydro-9H-[1,4]dioxino[2,3-h]chromen-9-one	Lignans and Coumarins	Coumarins	C26H28O13	549.161	387.107	548.153	[M+H]+	3	-	-	70381	27928.3	25515.8	13247.6	37818.6	2649.53	37582.2	67444.9	64668.3	30301.8	56248.4	46047.3	59359.9	37137.1	69867.2	-
Walp003349	1-methyl-1,3a,8,8a-tetrahydropyrrolo[2,3-b]indole	Alkaloids	Plumerane	C11H12N2	173.11	130.07	172.1	[M+H]+	3	-	-	101073	68493.3	94598.2	54866.3	55545.3	105289	297624	188903	350461	155668	73009.6	123307	72998.8	197663	122256	-
Hmcp001824	Ailanindole	Alkaloids	Plumerane	C12H8N2O2	213.07	167.06	212.059	[M+H]+	3	159903-51-2	-	1.75221e+06	2.11449e+06	887814	2.4011e+06	590592	941949	564465	805736	685535	362413	638677	881027	1.31578e+06	745458	976202	-
Zbnp004766	Limocitrin-7-O-glucoside*	Flavonoids	Flavonols	C23H24O13	509.13	347.07	508.122	[M+H]+	3	-	-	205487	118496	147396	156189	76486.5	103059	205376	192050	207209	196694	133001	163141	163692	158825	142034	-
Wagp004981	Limocitrin 3-Glucoside*	Flavonoids	Flavonols	C23H24O13	509.13	347.08	508.122	[M+H]+	3	-	-	205487	118496	147396	156189	76486.5	103059	205376	192050	207209	196694	133001	163141	163692	158825	142034	-
Zmjp004852	5,6,3',4'-Tetrahydroxy-3,7-dimethoxyflavone-6-O-glucoside*	Flavonoids	Flavonols	C23H24O13	509.128	347.076	508.122	[M+H]+	3	64190-90-5	-	205487	118496	147396	156189	76486.5	103059	205376	192050	207209	196694	133001	163141	163692	158825	142034	-
Hmcp002207	Isorhamnetin-7-O-glucoside (Brassicin)*	Flavonoids	Flavonols	C22H22O12	479.118	317.06	478.111	[M+H]+	3	6743-96-0	-	180852	17328.5	187064	393562	231885	434708	86642.3	242147	134880	281643	246822	277186	307159	191509	465705	-
Lmqp000873	Succinic anhydride	Organic acids	Organic acids	C4H4O3	101.02	55.02	100.016	[M+H]+	3	108-30-5	C19524	520250	498329	467518	319858	306785	525668	303862	278550	293303	178893	170273	187483	340824	350056	311290	-
mws1375	Nicotianamine	Alkaloids	Alkaloids	C12H21N3O6	304.15	185.09	303.143	[M+H]+	3	34441-14-0	C05324	451723	482961	465980	297076	257186	331456	580676	555531	487095	303831	357216	342565	652360	593447	484290	ko00270,ko00999,ko01100,ko01110
mws1599	2-Picolylamine	Alkaloids	Pyridine alkaloids	C6H8N2	109.08	92.05	108.069	[M+H]+	3	3731-51-9	C17926	108919	51452.5	58640.6	43656.8	34690.3	31878.5	108933	69672.1	66484	76004.9	40567.1	32377.2	93176.6	34588.4	60264.8	-
pme0278	L-Diaminopimelic acid	Amino acids and derivatives	Amino acids and derivatives	C7H14N2O4	191.1	128.07	190.095	[M+H]+	3	583-93-7	C00666	437377	368140	271413	89530.8	130264	158982	258087	253862	255623	92237.5	106426	96852.1	209733	193541	184987	ko00300,ko00470,ko01100,ko01110,ko01230
pmp000099	Arecolidine; 3,4-Dimethoxy-1-Methyl-2H-Pyridine	Alkaloids	Piperidine alkaloids	C8H13NO2	156.102	113.06	155.095	[M+H]+	3	57680-57-6	-	96562.8	87470.1	105685	17991.4	71706.7	61111.4	44941.7	30038.7	26785.1	68595.6	54313.4	74204.2	104247	68543.9	75060.1	-
Lcfp060275	N-Acetyltyramine	Amino acids and derivatives	Amino acids and derivatives	C10H13NO2	180.1	121.07	179.095	[M+H]+	3	1202-66-0	-	68656.5	54242.7	67987.2	119117	51689.9	62150.4	108472	108126	122682	127182	116780	51373.8	113415	94291.6	80956.6	-
MWS201387	Asn-Arg	Amino acids and derivatives	Amino acids and derivatives	C10H20N6O4	289.16	175.12	288.155	[M+H]+	3	2478-01-5	-	64535.6	109239	87776.3	50352.4	71201.9	26698.8	74861.7	43797.4	93486.2	37462	66884.7	34373.8	43758.5	76366.1	49802.7	-
pme0010	L-Serine	Amino acids and derivatives	Amino acids and derivatives	C3H7NO3	106.05	70.03	105.043	[M+H]+	3	56-45-1	C00065	522516	454808	492774	184559	255971	333739	593725	515337	318841	238184	155524	31104.8	386382	290136	549986	ko00260,ko00261,ko00270,ko00460,ko00470,ko00564,ko00600,ko00630,ko00920,ko00970,ko01100,ko01110,ko01200,ko01230,ko01240,ko02010
pmb0782	Piperidine	Alkaloids	Piperidine alkaloids	C5H11N	86.1	69.07	85.0891	[M+H]+	3	110-89-4	C01746	2.14521e+07	1.69101e+07	2.04342e+07	2.3893e+07	2.55709e+07	2.42351e+07	3.43676e+07	3.73705e+07	3.21874e+07	3.75315e+07	3.91672e+07	3.79092e+07	3.58105e+07	3.52539e+07	3.35799e+07	ko00960
Zmdp000446	γ-L-Glutamyl-S-methyl-L-cysteine	Amino acids and derivatives	Amino acids and derivatives	C9H16N2O5S	265.09	119.02	264.078	[M+H]+	3	-	-	27338.2	40060.2	15337.4	55959.8	26831.8	64205.5	21145.1	29847.7	66324.2	94009.6	113034	136708	96228.7	64458.2	75399.8	-
pma3649	5-Aminolevulinic Acid	Alkaloids	Alkaloids	C5H9NO3	132.07	86.06	131.058	[M+H]+	3	106-60-5	C00430	8.46019e+06	4.91403e+06	8.23955e+06	1.04623e+07	1.39399e+08	1.04369e+07	1.86246e+07	1.62035e+07	1.82949e+07	2.5528e+07	2.47563e+07	1.6524e+07	2.10329e+07	1.34378e+07	2.01546e+07	ko00260,ko00860,ko01100,ko01110,ko01240,ko02010
ML10181668	Cycloleucine	Amino acids and derivatives	Amino acids and derivatives	C6H11NO2	130.09	84.08	129.079	[M+H]+	1	52-52-8	C03969	329065	178849	307348	414584	650437	552515	858844	743759	1.04156e+06	1.38996e+06	1.31147e+06	1.2178e+06	793839	755425	762424	-
pmb0819	3-Indoleacetonitrile	Alkaloids	Plumerane	C10H8N2	157.08	130.07	156.069	[M+H]+	3	771-51-7	C02938	1.38645e+06	1.11718e+06	1.31451e+06	1.47548e+06	1.2686e+06	1.21268e+06	3.71569e+06	3.83122e+06	3.73557e+06	3.50834e+06	2.53428e+06	3.16458e+06	2.86512e+06	2.01519e+06	2.67161e+06	ko00380,ko01100
Wbkp005691	3-(4-methoxy-9H-pyrido[3,4-b]indol-1-yl)propanoic acid	Alkaloids	Alkaloids	C15H14N2O3	271.109	225.102	270.1	[M+H]+	3	-	-	113658	97902.1	79062.4	25418.7	45978.1	48694.8	43435.9	23199.5	33530.4	40304.3	42575	64240.2	73992.4	65690.4	77506.1	-
Qaxp004683	Arillatose B	Phenolic acids	Phenolic acids	C22H30O14	519.17	177.06	518.164	[M+H]+	3	137941-45-8	-	37911.3	78102.9	82699.9	32938.6	46803.5	35370.7	23488.4	88589.9	79087.3	71818	51949.7	53535.1	56540.7	52271.9	56258.9	-
pme0183	Isoguanine	Nucleotides and derivatives	Nucleotides and derivatives	C5H5N5O	152.06	135.03	151.049	[M+H]+	3	3373-53-3	-	887647	1.26957e+06	841132	838775	551296	552973	365818	353001	539954	343991	323129	356931	656913	407774	586578	-
Zmdp000292	Arginine methyl ester*	Amino acids and derivatives	Amino acids and derivatives	C7H16N4O2	189.14	70.07	188.127	[M+H]+	2	-	-	1.89938e+06	2.06609e+06	1.61335e+06	1.31402e+06	1.42787e+06	1.28192e+06	3.04226e+06	3.17628e+06	4.06209e+06	2.81257e+06	2.76327e+06	2.84165e+06	2.77838e+06	2.88852e+06	2.67967e+06	-
Zmjp000182	N-Monomethyl-L-arginine*	Amino acids and derivatives	Amino acids and derivatives	C7H16N4O2	189.13	70.07	188.127	[M+H]+	2	17035-90-4	C03884	1.89938e+06	2.06609e+06	1.61335e+06	1.31402e+06	1.42787e+06	1.28192e+06	3.04226e+06	3.17628e+06	4.06209e+06	2.81257e+06	2.76327e+06	2.84165e+06	2.77838e+06	2.88852e+06	2.67967e+06	-
Wayp003039	N-(1-Deoxy-1-fructosyl)Aminononanoic acid	Alkaloids	Alkaloids	C15H29NO7	336.2	318.19	335.194	[M+H]+	3	-	-	70913.7	51947.5	82482.9	85401.7	51926.1	58194.9	103329	56996.3	77020.1	10385.2	90631	78045.9	63809.5	87110.9	87926.2	-
MWSHC2041	sophorabioside*	Flavonoids	Isoflavones	C27H30O14	579.171	271.062	578.164	[M+H]+	1	2945-88-2	-	684522	1.30366e+06	1.03738e+06	1.07324e+06	487838	1.3079e+06	728444	1.29098e+06	561103	1.26813e+06	665730	784178	1.29934e+06	1.03479e+06	798694	-
Lcsp002568	Val-Ile-Val	Amino acids and derivatives	Amino acids and derivatives	C16H31N3O4	330.24	185.16	329.231	[M+H]+	3	-	-	99748.1	45397.6	86288.4	31496.4	23683	15825	119188	133208	113726	15489.1	54033.5	46106.6	83159.4	33568.8	46163.9	-
pme0368	Apigenin-7-O-rutinoside (Isorhoifolin)*	Flavonoids	Flavones	C27H30O14	579.17	271.06	578.164	[M+H]+	1	552-57-8	-	684522	1.01056e+06	709156	1.07639e+06	487838	1.12468e+06	728444	893993	561103	1.19283e+06	665730	784178	1.02012e+06	384816	798694	-
MWSmce331	L-Azetidine-2-carboxylic acid	Alkaloids	Alkaloids	C4H7NO2	102.05	56.05	101.048	[M+H]+	1	2133-34-8	C08267	6.80902e+06	4.70837e+06	6.09369e+06	7.19586e+06	8.58592e+06	6.679e+06	1.13843e+07	1.06848e+07	1.34478e+07	1.58801e+07	1.43961e+07	1.38771e+07	1.19146e+07	1.16723e+07	1.07268e+07	-
pmp000604	Rubrofusarin-6-O-glucoside	Others	Ketone compounds	C21H22O10	435.13	273.07	434.121	[M+H]+	3	132922-80-6	-	105836	95074	68673.9	89960.2	79356.4	92184.7	33652.2	39885.6	53959	31886.9	54003.4	48667.3	58615.1	75498.1	65512.9	-
Lahp003986	3,4-Dihydro-4-(4'-hydroxyphenyl)-5,7-dihydroxycoumarin glucoside	Lignans and Coumarins	Coumarins	C21H22O10	435.13	273.08	434.121	[M+H]+	3	-	-	105836	95074	68673.9	89960.2	79356.4	92184.7	33652.2	39885.6	53959	31886.9	54003.4	48667.3	58615.1	75498.1	65512.9	-
Lmlp006175	Isosalipurposide (Phlorizin Chalcone)	Flavonoids	Chalcones	C21H22O10	435.13	273.09	434.121	[M+H]+	3	4547-85-7	C16406	105836	95074	68673.9	89960.2	79356.4	92184.7	33652.2	39885.6	53959	31886.9	54003.4	48667.3	58615.1	75498.1	65512.9	ko00941
Zmmp002230	L-leucyl-L-aspartyl-L-glutamine	Amino acids and derivatives	Amino acids and derivatives	C15H26N4O7	375.19	133.06	374.18	[M+H]+	3	-	-	45912.6	20685.7	19071.3	25056.3	21281.7	19663	24402.8	25472.6	34445.6	40440.2	22436.4	24069.9	29172.9	33490.4	29181.9	-
pmc0066	2'-Deoxyinosine-5'-monophosphate	Nucleotides and derivatives	Nucleotides and derivatives	C10H13N4O7P	333.06	137.05	332.052	[M+H]+	3	3393-18-8	C06196	156148	945958	429091	1.5873e+06	1.61185e+06	1.68941e+06	7746.53	1549.31	47933.8	698299	698375	517300	348604	366508	328173	ko00230,ko01232
MWSmce356	L-Canavanine sulfate	Amino acids and derivatives	Amino acids and derivatives	C5H14N4O7S	275.07	114.02	274.058	[M+H]+	3	2219-31-0	-	75986.9	169490	84981.4	447810	414453	307946	44715	28206.5	56803.5	352294	358590	547821	172624	175996	202566	-
Cmyp003721	Isocorybulbine	Alkaloids	Isoquinoline alkaloids	C21H25NO4	356.19	192.11	355.178	[M+H]+	3	22672-74-8	-	138582	107529	44671.1	128641	73128	56288.5	72156.4	260554	74057.3	32157.9	6431.59	53613.8	131708	80666.4	97824.1	-
Lhfp110340	Eremofukinone	Terpenoids	Sesquiterpenoids	C15H24O	221.19	119.08	220.183	[M+H]+	2	-	-	89205.4	34583.3	22638.5	44287.1	38721.5	47377.4	56481.3	94854.2	145265	182518	178937	159211	77917.4	90755	79536.2	-
Wasdp08141	6-phenyl-hexan-2-ol	Others	Alcohol compounds	C12H18O	179.14	95.08	178.136	[M+H]+	1	38487-94-4	-	31485.2	61453.1	22309.8	32741.7	36820.9	51411	43631	53865.3	90863.9	32681.9	25275.9	14753.1	44396	36632.9	41772.7	-
Zmbp000449	Epigoitrin	Others	Others	C5H7NOS	130.03	70.07	129.025	[M+H]+	3	1072-93-1	-	2.71528e+06	2.89507e+06	2.48282e+06	3.08745e+06	3.60391e+06	3.68019e+06	2.44801e+06	2.34881e+06	2.57953e+06	4.35299e+06	5.56295e+06	5.06795e+06	4.03638e+06	4.10763e+06	3.84428e+06	-
Wcdp010846	Cholesteryl Acetate	Others	Others	C29H48O2	429.37	165.09	428.365	[M+H]+	2	604-35-3	-	1.35019e+06	55265.4	21590.2	3.03253e+06	1.07017e+06	1.57003e+06	1.53073e+06	1.34311e+06	4318.04	3.25071e+06	1.99962e+06	1.53841e+06	1.68488e+06	1.49379e+06	2.86642e+06	-
Qmjp012113	Hypericumoxide N	Others	Others	C34H52O6	557.38	465.33	556.376	[M+H]+	3	-	-	75399.3	66536	83989.8	66452.3	65460.7	64402.8	44127.5	30901.4	36763.2	33129.5	26139.6	25328.9	37477.2	44765.6	52905.1	-
Lssp210167	2α,5α,14β-Triacetoxy-10β-O-(B-D glucopyranosy)taxa-4(20),11-diene	Others	Others	C32H48O12	625.32	463.27	624.315	[M+H]+	3	-	-	162993	217141	113274	112671	139599	253125	87918.3	79188.9	105895	68233.3	43041.6	163407	140638	92275.3	96451.2	-
pmb0296	1-Oleoyl-Sn-Glycerol	Lipids	Glycerol ester	C21H40O4	357.3	265.25	356.293	[M+H]+	2	129784-87-8	-	87249.6	93159.1	112383	42226.4	21419.6	26468.8	122247	87222.6	45233.5	19755.1	33831.3	31733.8	64938.3	69172.6	80173.1	-
Lmsp010393	Eupatorin-5-methylether (3'-hydroxy-5,6,7,4'-tetramethoxyflavone)	Flavonoids	Flavones	C19H18O7	359.11	298.09	358.105	[M+H]+	3	21764-09-0	-	19742.4	10762.8	13508.3	13822.7	17309.7	22965.7	19305.1	16077	11513	24359.4	10110	22556.1	26650	22420	15785.5	-
pmb0504	N-(4'-O-glycosyl)-feruloyl agmatine	Alkaloids	Phenolamine	C21H32N4O8	469.23	177.05	468.222	[M+H]+	3	-	-	460721	371612	378291	162977	123010	81906.7	114866	62028.1	116891	33000.9	71927	35581.1	136739	155512	151642	-
Jmwp002208	3,4-dihydroxy phenylethanol	Others	Alcohol compounds	C8H10O3	155.07	91.05	154.063	[M+H]+	3	-	-	171831	100925	146383	81678.9	139632	116615	75750.2	85878.6	99166.5	39288.6	64603.3	125218	109724	82025.8	88005.2	-
MWSprf147	Glucovanillin	Others	Aldehyde compounds	C14H18O8	315.11	153.16	314.1	[M+H]+	3	494-08-6	C19808	91037.2	74661.8	78414.9	7647.42	7647.42	38237.1	234464	263472	225956	113116	99431.2	181066	118590	141915	104811	-
Zbqp002380	Tyr-Leu	Amino acids and derivatives	Amino acids and derivatives	C15H22N2O4	295.16	136.08	294.158	[M+H]+	1	17355-10-1	-	158990	77671.5	156887	89586.4	261678	371927	212641	179885	215388	303735	264430	77410.4	101945	187224	134802	-
pmb2406	LysoPC 17:0*	Lipids	LPC	C25H52NO7P	510.36	184.07	509.348	[M+H]+	1	50930-23-9	-	68146.8	40451.1	59281.1	36702	41466.1	74774	461389	761414	204922	65125.6	63724.6	70484.4	209528	246099	246431	-
MWStz430	Apigenin 7,4'-diglucoside	Flavonoids	Flavones	C27H30O15	595.162	271.064	594.159	[M+H]+	3	31737-50-5	-	58261.3	128702	44915.2	45511	93824.2	124134	109624	174743	184919	99630.6	140465	123441	137211	111166	133884	-
Hmsp005892	[4]-Shogaol	Phenolic acids	Phenolic acids	C15H20O3	249.14	137.06	248.141	[M+H]+	3	-	-	103733	135697	203313	42457.4	48743.7	68190.5	143191	57339.4	34904.7	18054.6	18405.2	26517.3	84660.6	72966.4	54479.3	-
Zjxp110304	3-Hydroxy-3,7,11-trimethyldodeca-1,6E,10-trien-9-yl isobutyrate	Terpenoids	Sesquiterpenoids	C18H30O3	295.23	151.11	294.219	[M+H]+	3	-	-	75533.7	139905	77386.6	111880	54320.3	76307.2	50041.6	21734	18986.6	24258.8	25246	33219.1	49201.1	49610.8	45239.9	-
pmb2228	LysoPC 19:0	Lipids	LPC	C27H56NO7P	538.39	184.07	537.379	[M+H]+	3	108273-88-7	-	164889	260828	115256	140694	53334.7	96344.2	64078.3	40650.9	46530.6	42687.5	24162.4	55784.7	71512	83008.2	93687.8	-
Wcgp010436	3-(Cyclohexen-1-yl)-2-hydroxy-4a,5-dimethyl-2,3,4,5,6,8a-hexahydronaphthalen-1-one	Others	Others	C18H26O2	275.2	105.07	274.193	[M+H]+	3	-	-	312586	345428	243169	164695	95045.7	117112	135823	99358.3	61595.7	64366.3	83944.8	120295	283430	279587	232204	-
Lmyp002912	2-Hydroxy-7-methoxy-1,4-benzoxazin-3(2H)-one (HMBOA)	Alkaloids	Alkaloids	C9H9NO4	196.06	150.06	195.053	[M+H]+	1	17359-53-4	-	1.31853e+07	1.37335e+07	2.16731e+07	1.83534e+07	1.86006e+07	1.76562e+07	3.67842e+07	2.83924e+07	2.73977e+07	4.53493e+07	2.84417e+07	2.95876e+07	3.13735e+07	2.75686e+07	2.67106e+07	-
Hmcp001579	Limocitrin-3-O-sophoroside*	Flavonoids	Flavonols	C29H34O18	671.18	347.07	670.174	[M+H]+	3	-	-	77023.4	48099.5	13593.9	23187.9	66969.4	14124.3	78305.8	42268	77805.1	36785.9	62783.4	85278.3	42368.4	64227.7	66211.2	-
Hmcp001628	Limocitrin-3,7-di-O-glucoside*	Flavonoids	Flavonols	C29H34O18	671.18	347.07	670.174	[M+H]+	3	-	-	77023.4	48099.5	13593.9	23187.9	66969.4	14124.3	78305.8	42268	77805.1	36785.9	62783.4	85278.3	42368.4	64227.7	66211.2	-
mws1349	Dihydrosphingosine	Lipids	Sphingolipids	C18H39NO2	302.31	109.1	301.298	[M+H]+	1	764-22-7	C00836	44239.8	30172.8	37130.2	10230.7	8981.83	9974.33	65920.2	79393	44059.9	14201.6	18460.3	15488.8	54374.2	24847.9	25228.8	ko00600,ko01100
Hmcp001489	Isorhamnetin-3-O-(2''-O-glucosyl)galactoside-7-O-glucoside	Flavonoids	Flavonols	C34H42O22	803.23	317.06	802.217	[M+H]+	3	-	-	13479.2	10343.7	37695.8	46475.1	91805.6	56197.3	16688.1	15546.4	16201.7	18356.6	43149.2	58495	41693.3	40293.9	17958	-
MWSmce482	alpha-Asarone	Phenolic acids	Phenolic acids	C12H16O3	209.12	179.07	208.11	[M+H]+	3	2883-98-9	-	62116.5	40537.1	57234.7	47437.1	40352	43658	45663.6	25338.6	40901.5	57744.2	35863.7	38333.1	32137.8	41160.5	23761.3	-
Yalp005700	dysoxylin C glucoside	Terpenoids	Triterpene	C41H62O16	811.41	487.3	810.404	[M+H]+	3	-	-	92551.2	72418.3	33605	80448.4	44840.3	35542.1	22559	18539	30647.8	13305.8	19268.2	28238.2	49422.6	32709.9	42004.3	-
ML10198935	N-Methylserotonin	Alkaloids	Plumerane	C11H14N2O	191.12	160.08	190.111	[M+H]+	3	1134-01-6	C06212	117699	108013	125453	4366.92	4366.92	4366.92	107471	104196	71384	21834.6	50170.8	23554.5	106911	95702.9	93994.4	ko00380
Zbqp002313	4-amino-5-(butylamino)-5-oxopentanoic acid	Amino acids and derivatives	Amino acids and derivatives	C9H18N2O3	203.14	84.04	202.132	[M+H]+	2	-	-	229472	20517.5	20517.5	277356	102588	287477	198451	158491	165444	177951	309509	269560	196825	198436	191221	-
Layp002880	5,7-Dihydroxychromone glucoside	Others	Chromone	C15H16O9	341.09	179.03	340.079	[M+H]+	3	-	-	83308.5	109080	107233	78607.9	54858	72998.9	9401.57	50530.4	9401.57	81976	93353.6	47007.9	97619.3	61422.3	59144.8	-
MWSmce159	6,7-Dihydroxy-4-methylcoumarin	Lignans and Coumarins	Coumarins	C10H8O4	193.05	147.04	192.042	[M+H]+	3	529-84-0	-	66153.1	67959.9	36444.7	75616.8	51054.3	5477.24	60893.5	80786.6	27386.2	30758	68518.1	39843.3	44601.5	96875.3	72501.8	-
pmf0508	Azathioprine	Nucleotides and derivatives	Nucleotides and derivatives	C9H7N7O2S	278.05	142.01	277.038	[M+H]+	3	446-86-6	C06837	3579.97	17899.9	3579.97	24735.6	22316.8	26205.1	41798.7	48694.4	64412.8	130055	101206	106720	38917.7	32891.7	42640.7	-
Waptp02740	6-Methoxycoumarin*	Lignans and Coumarins	Coumarins	C10H8O3	177.05	89.04	176.047	[M+H]+	1	-	-	120045	156789	82285	133301	122903	146064	83246.5	73887	84734.4	94537.9	97038.6	143686	99002.3	86867.5	107796	-
Wcdp007388	10,14,16-Octadecatrien-12-Ynoic Acid	Lipids	Free fatty acids	C18H26O2	275.2	133.1	274.193	[M+H]+	2	-	-	253376	212032	142859	127373	220727	138188	55269.2	41175.7	46643.8	63730.2	53449.6	136232	127384	104464	134223	-
Zmgp004404	7-(4-Hydroxy-3-methoxyphenyl)-1-phenylhept-4-en-3-one	Others	Ketone compounds	C20H22O3	311.17	163.08	310.157	[M+H]+	3	-	-	114096	116101	51404	153975	44723.6	65411.5	17688.4	6558.67	9833.67	12769.8	12933.2	33536.7	57376.5	45894.1	57884.8	-
pmp000695	Swertiamarin	Terpenoids	Monoterpenoids	C16H22O10	375.13	177.05	374.121	[M+H]+	3	17388-39-5	C09800	814462	889883	645175	1.00876e+06	966026	840968	560955	559862	702794	746384	668357	705539	951569	702325	693914	-
Zbqp003309	Asp-Ile-Leu	Amino acids and derivatives	Amino acids and derivatives	C16H29N3O6	360.21	201.12	359.206	[M+H]+	3	-	-	199645	195879	152321	147001	125726	171784	176363	181419	177156	110686	132872	158005	185127	160834	136350	-
Lcsp002261	Thr-Trp	Amino acids and derivatives	Amino acids and derivatives	C15H19N3O4	306.14	188.07	305.138	[M+H]+	3	186761-42-2	-	271903	126400	182187	247397	146945	120509	197817	111259	98898.3	143407	194448	307546	269900	281688	220696	-
Hmcp002187	Limocitrin-3-O-galactoside*	Flavonoids	Flavonols	C23H24O13	509.13	347.07	508.122	[M+H]+	3	-	-	227475	232204	144610	123003	24600.5	259814	210624	211382	280005	127894	180740	196868	229296	228911	253493	-
Zbsp004862	Syringetin-3-O-glucoside*	Flavonoids	Flavonols	C23H24O13	509.13	347.08	508.122	[M+H]+	3	40039-49-4	-	227475	232204	144610	123003	24600.5	259814	210624	211382	280005	127894	180740	196868	229296	264544	253493	-
Zmgp004436	Okanin-4'-(6''-O-acetyl)glucoside*	Flavonoids	Chalcones	C23H24O13	509.13	347.08	508.122	[M+H]+	3	-	-	227475	232204	144610	123003	24600.5	259814	210624	211382	280005	127894	180740	196868	229296	228911	253493	-
Zbsp003951	Orientin-2''-O-(6'''-(E)-feruloyl)-glucopyranoside	Flavonoids	Flavones	C37H38O19	787.21	177.06	786.201	[M+H]+	3	-	-	28629.1	33434	33283.8	49173.6	62229.5	74112.9	18523.9	20096.9	3406.63	41149.4	17033.1	53059.2	32429.1	24340.9	54765.8	-
Wbjp003103	2-(hydroxymethyl)-6-[3-(4-hydroxyquinazolin-2-yl)propoxy]oxane-3,4,5-triol	Alkaloids	Alkaloids	C17H22N2O7	367.15	205.1	366.143	[M+H]+	3	-	-	52812.1	41029.2	54481.8	42952.6	46203.8	46619.6	39876	123013	47564	58771.1	42278	41678.2	59416.5	88717.9	80786.4	-
zjxp121706	Bufotenine N-oxide	Alkaloids	Alkaloids	C12H16N2O2	221.12	58.06	220.121	[M+H]+	3	-	-	94667.7	82613.5	84247.6	9358.2	13407.6	19483.2	76041.9	79878.4	74923.2	13244.4	12939.5	21025.2	66918.8	62732.1	45623.2	-
Lmhp005872	Diferuloylcadaverine	Alkaloids	Phenolamine	C25H30N2O6	455.22	177.05	454.21	[M+H]+	1	-	-	94855.1	7964.9	7280.22	128552	82727.2	132979	442803	530610	698077	636171	966972	652751	395043	420741	376827	-
Cmhp003193	Dehydromorroniside*	Terpenoids	Monoterpenoids	C17H26O10	391.158	179.069	390.153	[M+H]+	3	-	-	127201	97995.4	54579.5	99443.6	100406	109011	91133.8	86623.5	66693.1	107604	99705.6	82826.5	105668	136152	75957.9	-
MWStz152	2-(Acetylamino)-3-phenyl-2-propenoic acid*	Alkaloids	Alkaloids	C11H11NO3	206.08	118.07	205.074	[M+H]+	3	5469-45-4	-	53379.8	136636	172851	249359	80665.4	151505	56477.3	122613	72583.9	201148	113730	111183	195444	142267	94766.5	-
MW0150473	Gly-Pro-Trp	Amino acids and derivatives	Amino acids and derivatives	C18H22N4O4	359.17	197.12	358.164	[M+H]+	3	-	-	149990	138366	243809	303017	310800	331451	502421	576529	544013	916573	761009	619510	614289	475758	497809	-
Labp005050	5β,6β-dihydroxycyclohex-2-en-1-O-β-glucopyranoside	Others	Ketone compounds	C12H18O9	307.1	127.04	306.095	[M+H]+	2	-	-	255964	364390	194119	202122	370757	259787	379803	300597	433289	454969	326293	333899	313951	412878	338176	-
pmf0323	Cotinine; (S)-1-Methyl-5-(3-pyridinyl)-2-pyrrolidinone	Alkaloids	Pyridine alkaloids	C10H12N2O	177.1	118.07	176.095	[M+H]+	2	486-56-6	-	276694	324985	292486	250228	609876	194773	537538	585335	540171	402873	342490	277001	493435	487253	421703	-
Wcdp010708	Octadeca-2,9,12,15-tetraen-1-ol	Others	Others	C18H30O	263.24	81.07	262.23	[M+H]+	1	-	-	63864.9	85170.5	107672	41743.1	58739.6	77887.4	79919.2	54890.3	48338.3	35574.2	38699.5	48985.7	45058	53109	61111.2	-
HJAP024	Kaempferol-6,8-di-C-glucoside	Flavonoids	Flavonols	C27H30O16	611.16	491.12	610.154	[M+H]+	3	-	-	51362.6	77815.2	74160.2	124247	107035	113909	29367.6	34021.1	43943.2	71676.1	52635.2	84722.3	117008	85049.2	103621	-
Hmcp003783	1-Acetyl-β-carboline	Alkaloids	Plumerane	C13H10N2O	211.09	193.07	210.079	[M+H]+	3	-	-	24463.6	21113.5	32554.9	31815.8	21526.4	45809.8	42338.2	70699.8	58908.3	56162.3	48867.5	37345.1	28736.1	45769.6	45967.8	-
Lmjp003295	6-Methoxykaempferol-3-O-glucoside*	Flavonoids	Flavonols	C22H22O12	479.12	317.07	478.111	[M+H]+	3	63422-27-5	-	186525	136653	148906	477755	267296	325042	181030	163071	181487	375424	331381	240473	174340	306083	461534	-
Hmgp002036	Nepetin-7-O-glucoside(Nepitrin)*	Flavonoids	Flavones	C22H22O12	479.12	317.06	478.111	[M+H]+	3	569-90-4	-	186525	136653	148906	477755	267296	325042	181030	163071	181487	375424	331381	240473	174340	306083	461534	-
Zbbp001820	Anabasine	Alkaloids	Pyridine alkaloids	C10H14N2	163.12	130.06	162.116	[M+H]+	2	13078-04-1	C06180	1.39792e+07	1.34676e+07	1.71075e+07	7.14388e+06	7.51199e+06	7.95967e+06	1.37591e+07	1.67187e+07	1.38532e+07	8.94138e+06	8.60923e+06	5.10369e+06	1.29825e+07	1.07126e+07	1.15047e+07	ko00960,ko01110
mws1075	7-Methoxycoumarin	Lignans and Coumarins	Coumarins	C10H8O3	177.05	121.06	176.047	[M+H]+	3	531-59-9	C09268	44212.4	33186.5	41855.7	48573.2	39719.8	39199.4	22440.6	39742.7	52027.3	24697.9	49461.3	54470.4	43603.6	45393.8	25353.8	-
MW0153201	Lys-Val-His	Amino acids and derivatives	Amino acids and derivatives	C17H30N6O4	383.23	152.14	382.233	[M+H]+	3	-	-	48186.3	63022.1	19380.2	38868.6	21701.9	34507.5	32047.5	16859.9	40379.6	16261.9	39435.4	37477.4	46153.9	34588.2	35613	-
Wahp004841	Homoeriodictyol 7-O-glucoside*	Flavonoids	Flavanones	C22H24O11	465.14	303.09	464.131	[M+H]+	3	-	-	129994	53128.3	107702	168105	162433	161309	105796	79048.6	49178.1	199464	139463	51472.8	158978	152617	107150	-
MWSmce526	Daminozide	Alkaloids	Alkaloids	C6H12N2O3	161.09	143.08	160.085	[M+H]+	3	1596-84-5	C10996	107681	116526	116493	81033	90696.8	113993	199532	203966	154165	108493	113434	120082	119502	137383	141568	-
Lcsp001337	Ala-Ile-Ala	Amino acids and derivatives	Amino acids and derivatives	C12H23N3O4	274.18	86.1	273.169	[M+H]+	3	-	-	87099.3	23674.6	76450.9	36795	78416.6	43840.7	65280.2	86059.4	44952.5	48116.6	76729.1	94526	109453	51262.5	59384.6	-
pmp001176	Dihydrocaffeoyltyramine	Alkaloids	Phenolamine	C17H19NO4	302.14	103.05	301.131	[M+H]+	3	-	-	12044.2	20022.2	13017.7	118645	28656	97063.2	4517	10783.1	9034	30391.6	76585.5	93352.3	61604	46161.3	35630.7	-
Lmhp206353	Tricin-4'-O-glucoside*	Flavonoids	Flavones	C23H24O12	493.13	331.08	492.127	[M+H]+	1	-	-	162917	1.23257e+06	1.00446e+06	1.23687e+06	1.17629e+06	1.1852e+06	979757	1.20552e+06	814585	1.18887e+06	1.40425e+06	1.15955e+06	1.34728e+06	1.03393e+06	1.10852e+06	-
pme1936	Creatinine	Alkaloids	Alkaloids	C4H7N3O	114.07	86.07	113.059	[M+H]+	3	60-27-5	C00791	147688	157808	181755	77563.6	87501	85423.1	107963	159261	159145	129492	82822.5	75477.7	170242	148090	136367	ko00330,ko01100
Wagp001892	(2S,4R)-4-(Beta-D-Glucopyranosyloxy)-2-Pentanol	Others	Alcohol compounds	C11H22O7	267.14	69.07	266.137	[M+H]+	3	183744-50-5	-	280650	263900	303221	140438	161818	237878	75092.4	117794	63919.2	61890.2	65454.7	37055	121404	102479	101210	-
Lcsp001416	Leu-Thr-Ala	Amino acids and derivatives	Amino acids and derivatives	C13H25N3O5	304.19	86.1	303.179	[M+H]+	3	-	-	51588.9	26581.1	74369	46859	54073.7	84582.2	79679.3	73084.2	56758.3	69182.9	58181.8	45846.5	81012.6	51980.4	66133.7	-
Lmbp002962	Isofraxetin	Lignans and Coumarins	Coumarins	C10H8O5	209.05	194.02	208.037	[M+H]+	3	50656-75-2	-	56504	57183.6	88040.2	65199.9	62937.3	70834.9	67192.2	46561.9	50100	81950	80789.5	56577.8	120790	70883.5	72193.8	-
Layp003558	3,4,5-Trimethoxyphenol-1-O-β-D-glucoside	Others	Others	C15H22O9	347.13	185.08	346.126	[M+H]+	1	-	-	69350.6	71386.8	52017.6	86692.5	59574.3	97628	10403.5	94772.3	90610.8	53554.7	71013.3	80099.4	81798.8	56528.3	86215.9	-
Lcsp001578	Ser-Gly-Ile	Amino acids and derivatives	Amino acids and derivatives	C11H21N3O5	276.16	132.1	275.148	[M+H]+	3	-	-	583718	583851	481381	329528	235901	320272	135024	248248	73818.3	49817.8	110062	89647.8	240792	192281	274925	-
MWSHY0059	3'-Methoxypuerarin	Flavonoids	Isoflavones	C22H22O10	447.13	327.09	446.121	[M+H]+	3	117047-07-1	-	216712	403539	275763	383948	368450	395322	172943	340626	294391	409190	406005	363644	425585	214052	351080	-
pmp001257	Tridecanoylglycine	Amino acids and derivatives	Amino acids and derivatives	C15H29NO3	272.22	254.21	271.215	[M+H]+	3	-	-	165754	431351	311729	28134.6	33503.8	96581.3	141944	80699.9	5626.93	184063	144099	253675	117661	319241	188621	-
MWS2027	Barbituric acid;Malonylurea;2,4,6-Pyrimidinetrione	Nucleotides and derivatives	Nucleotides and derivatives	C4H4N2O3	129.03	69	128.022	[M+H]+	3	67-52-7	C00813	163496	372959	382843	1.35475e+06	1.16957e+06	1.50293e+06	358606	474859	436181	1.04539e+06	1.07179e+06	901052	597770	617951	657250	ko00240,ko01100
mws0017	Spermidine	Alkaloids	Alkaloids	C7H19N3	146.17	72.08	145.158	[M+H]+	3	124-20-9	C00315	3.5123e+06	4.31418e+06	3.39918e+06	630735	771049	528356	1.9114e+06	2.29561e+06	18486.6	311773	92433.1	235175	1.51548e+06	1.95172e+06	1.6448e+06	ko00330,ko00410,ko00480,ko00940,ko01100,ko02010
MWS20672	Glu-Phe-Ala	Amino acids and derivatives	Amino acids and derivatives	C17H23N3O6	366.17	120.08	365.159	[M+H]+	3	-	-	19655.4	15641.3	22675.1	40767.8	24386.6	24573	60642.6	81698	55639.7	48352.3	45000.7	57290	67240.1	52032.9	47367.7	-
mws1478	Nicotine	Alkaloids	Pyridine alkaloids	C10H14N2	163.12	130.07	162.116	[M+H]+	1	54-11-5	C00745	1.2024e+07	1.49592e+07	1.61311e+07	6.55015e+06	7.42244e+06	7.20081e+06	1.39741e+07	1.52428e+07	1.37359e+07	9.40625e+06	6.49793e+06	5.52563e+06	1.28141e+07	1.1149e+07	1.04552e+07	ko00760,ko00960,ko01100,ko01110
Zbpp001992	Isorhamnetin-3-O-Glucoside*	Flavonoids	Flavonols	C22H22O12	479.12	317.07	478.111	[M+H]+	3	5041-82-7	C22589	221759	21468.6	187064	393562	209671	434708	114306	242147	107343	281643	190375	129003	307159	185924	339523	-
Hmgp002148	Nepetin-7-O-alloside*	Flavonoids	Flavones	C22H22O12	479.12	317.06	478.111	[M+H]+	3	-	-	221759	21468.6	187064	393562	209671	434708	114306	242147	107343	281643	190375	129003	307159	191509	339523	-
MW0109308	Pro-Asp-Arg	Amino acids and derivatives	Amino acids and derivatives	C15H26N6O6	387.19	140.07	386.191	[M+H]+	3	-	-	75059	30856.7	37395.4	95167.6	122147	107191	30393.3	16319.2	42122.8	78026.8	74995.2	45694.9	80287.7	49007.8	51164.4	-
Zbqp000947	Lys-Pro-Ile	Amino acids and derivatives	Amino acids and derivatives	C17H32N4O4	357.25	132.11	356.242	[M+H]+	1	-	-	114041	107172	132968	180746	152660	210154	102363	116438	228852	138341	151001	167390	159521	117538	104583	-
MWS2984	8-Azaguanine	Nucleotides and derivatives	Nucleotides and derivatives	C4H4N6O	153.05	136.03	152.045	[M+H]+	3	134-58-7	-	389817	376149	188673	188128	116064	196876	167655	175506	156715	69750.6	86542.9	77165.3	189589	201025	213712	-
MWSHY0035	Scutellarein-7-O-glucuronide (Scutellarin)	Flavonoids	Flavones	C21H18O12	463.09	287.06	462.08	[M+H]+	3	27740-01-8	-	55593.7	451302	34685.7	544160	298062	343001	22832	18100.5	18667.7	58184.2	44902.7	171455	86370.1	90362.1	79069.8	-
Zmsp000758	1-(Hydroxymethyl)hexahydro-1h-pyrrolizin-2-ol	Alkaloids	Pyrrole alkaloids	C8H15NO2	158.12	70.07	158.117	[M+H]+	3	-	-	1.02401e+06	1.53623e+06	1.70416e+06	2.66757e+06	3.74739e+06	2.63653e+06	204801	204801	204801	6.25948e+06	5.12469e+06	5.7254e+06	3.81386e+06	3.90336e+06	5.82722e+06	-
pmb0981	Adenosine 5'-monophosphate	Nucleotides and derivatives	Nucleotides and derivatives	C10H14N5O7P	348.07	136.06	347.063	[M+H]+	3	61-19-8	C00020	320804	281319	244820	677938	1.13037e+06	721663	235498	503899	505545	606963	552317	508950	518420	560778	810595	ko00230,ko00908,ko01100,ko01110,ko01232,ko01240
Wahp005277	Tricaffeoyl Spermidine	Alkaloids	Phenolamine	C34H37N3O9	632.26	470.23	631.253	[M+H]+	3	-	C18070	1.08906e+07	8.9374e+06	1.05801e+07	1.30899e+07	1.31744e+07	1.32125e+07	1.21014e+07	1.29407e+07	1.14925e+07	1.45123e+07	1.15805e+07	1.1905e+07	1.34695e+07	1.32295e+07	1.16878e+07	ko00940,ko01110
Lmhp008744	1-α-Linolenoyl-glycerol-2,3-di-O-glucoside	Lipids	Glycerol ester	C33H56O14	677.37	261.22	676.367	[M+H]+	1	-	-	813573	1.60389e+06	990592	2.64883e+06	2.12491e+06	2.17962e+06	130689	130689	130689	761976	653445	1.0054e+06	1.07456e+06	899534	994592	-
Lmbp005578	4-Hydroxy-8-sphingenine	Lipids	Sphingolipids	C18H37NO3	316.28	60.04	315.277	[M+H]+	2	-	-	615437	537256	562655	170831	223413	224857	584239	602743	460080	296315	265875	233212	432225	440493	399029	-
Zmmp000635	4,5-Dehydro-L-leucine*	Amino acids and derivatives	Amino acids and derivatives	C6H11NO2	130.091	84.0802	129.079	[M+H]+	1	-	-	3.73156e+07	4.06219e+07	2.47672e+07	3.85037e+07	4.81884e+07	3.95526e+07	3.55615e+07	3.017e+07	3.16637e+07	4.97433e+07	5.13382e+07	5.55751e+07	4.14209e+07	4.43116e+07	3.7813e+07	-
MWSslk257	Cytidine 5'-monophosphate(Cytidylic acid)	Nucleotides and derivatives	Nucleotides and derivatives	C9H14N3O8P	324.06	112.05	323.052	[M+H]+	3	63-37-6	C00055	49494.2	27970.6	4031.12	83108.3	114348	72634.8	31051.3	47103.8	35810.4	4031.12	31887.6	4031.12	49661.7	38901.6	20155.6	ko00240,ko01100,ko01232
Wbmp001002	4-methoxybenzamide	Alkaloids	Alkaloids	C8H9NO2	152.07	107.05	151.063	[M+H]+	3	3424-93-9	-	218948	182107	155774	114002	32709.3	92504.6	54243.3	122100	112058	42018.1	73834.8	94022.2	100616	114486	96728.6	-
Wdzp006564	orientalol P	Terpenoids	Sesquiterpenoids	C12H18O3	211.13	133.1	210.126	[M+H]+	3	-	-	163195	250260	147257	142292	136266	106848	1233.8	6169.01	24031.7	46244.2	33666.4	44437.4	106594	67321.6	69352.1	-
MWSmce184	Ethyl 3-coumarincarboxylate	Lignans and Coumarins	Coumarins	C12H10O4	219.06	173.03	218.058	[M+H]+	3	1846-76-0	-	58931.9	58185	34991.8	58835.9	48635.5	35169.2	23393.1	25983	3131.46	15657.3	37267.6	32190.8	41502.8	48682.1	22363.9	-
Lcfp190543	N-(2-Hydroxyethyl)dodecanamide	Alkaloids	Alkaloids	C14H29NO2	244.23	62.06	243.22	[M+H]+	2	142-78-9	-	15558.2	18998.1	14907.8	7748.37	8508.35	14036.2	18307.1	9223.66	6419.22	14620.8	5366.21	8722.48	13720.6	11325.7	12043	-
MW0156676	Ser-Asp-Asn	Amino acids and derivatives	Amino acids and derivatives	C11H18N4O8	335.12	143.02	334.112	[M+H]+	3	-	-	200376	163154	31983.1	140248	37086.8	6396.63	253432	244917	369449	80971.2	90223.5	125871	214951	183700	186828	-
Cmqp002526	Erythrocentaurin;5-Formyl-3,4-dihydroisocoumarin	Lignans and Coumarins	Coumarins	C10H8O3	177.06	147.04	176.047	[M+H]+	3	50276-98-7	C22679	86011.1	111992	115990	129829	85710.1	8535.39	88221.8	62838.1	77131.5	85909.4	72230.6	42676.9	116855	73607	72685.5	-
Lmyp002284	2-Hydroxy-1,4-benzoxazine-3(2H)-one glucoside (HBOA glucoside)	Alkaloids	Alkaloids	C14H17NO8	328.1	166.05	327.095	[M+H]+	2	27625-86-1	-	223764	296172	242585	138974	190740	230343	270958	275112	288983	350853	224761	137007	231418	278835	307903	-
Lmmp002013	Dihydroferuloylputrescine	Alkaloids	Phenolamine	C14H22N2O3	267.17	179.07	266.163	[M+H]+	3	-	-	234405	151900	137046	7948.88	47593.1	7948.88	50888.6	45838.3	78453.8	46344.6	39962.9	61834.4	108765	80056.9	39744.4	-
Zmdp002216	γ-Glu-Leu	Amino acids and derivatives	Amino acids and derivatives	C11H20N2O5	261.14	86.1	260.137	[M+H]+	1	2566-39-4	-	1.91332e+06	1.15452e+06	1.3042e+06	1.50883e+06	1.77886e+06	1.78286e+06	4.18654e+06	3.59653e+06	4.58064e+06	3.69777e+06	3.38761e+06	3.27281e+06	3.08226e+06	2.70777e+06	2.78258e+06	-
Lahp004755	Malonyl-apiosyl-rhamnazin-3-O-β-D-glucoside	Flavonoids	Flavonols	C31H34O19	711.18	331.08	710.169	[M+H]+	3	-	-	31908.3	11589.4	14699.1	36476	15566	32730.6	42773.8	57001.1	43493.3	18209.8	23308.8	27126.5	35702.5	35978.1	23991.4	-
Lmqp003022	2,3-Dihydro-1,4-naphthoquinone	Quinones	Quinones	C10H8O2	161.06	133.069	160.052	[M+H]+	3	21545-31-3	-	218599	197435	196593	164935	181734	237792	82464.4	87303.8	79970.5	15994.1	101592	15994.1	115837	190430	145633	-
Hmsp007106	[10]-Paradol	Phenolic acids	Phenolic acids	C21H34O3	335.263	151.07	334.251	[M+H]+	3	36700-48-8	-	24441.9	46681.7	26324.2	36435.9	25805.1	30253	22026.9	14582.1	2385.27	14002.3	11926.4	23346.6	28209.8	26292	45629.7	-
Wayp001841	6-Hydroxypseudooxynicotine O-glucoside	Alkaloids	Pyridine alkaloids	C16H24N2O7	357.16	195.11	356.158	[M+H]+	3	-	-	55743.9	44613.5	45274.7	34152.2	48682.5	40010	49753.4	106807	118674	100783	70046.8	90767.4	69242.1	88824.4	32840.5	-
Lmnp302744	5,3',4'-Trihydroxy-7,8-dimethoxyflavone-6-C-[apiosyl-(1-2)]-glucoside	Flavonoids	Flavones	C28H32O16	625.18	493.14	624.169	[M+H]+	3	-	-	94646.3	89022.1	94277.7	63751.7	45268.2	71107.5	55846.8	94381.6	85511.9	73752.8	47924.5	17666	46506.5	49140.3	45379.7	-
pmb1562	1-Stearidonoyl-Glycerol	Lipids	Glycerol ester	C21H34O4	351.25	147.12	350.246	[M+H]+	1	-	-	82200.4	91833.8	122949	68427.9	93232.2	104090	79544.9	36265.9	45518	45988.6	61342	69630.7	99993.4	72144.5	90109.5	-
Lafp002938	Evofolin B glucoside	Phenolic acids	Phenolic acids	C23H28O11	481.17	177.05	480.163	[M+H]+	3	-	-	448608	303088	490197	365816	389425	352874	745269	777637	605070	435949	510265	495721	691319	376088	594499	-
Lmcp003402	Tamarixetin-3-O-glucoside (Tamarixin)	Flavonoids	Flavonols	C22H22O12	479.12	317.06	478.111	[M+H]+	3	27542-39-8	-	212289	104282	123651	198965	192671	61200.3	61124.9	55924.2	208153	48214	206720	121861	113653	65093.2	88515.6	-
MWSmce644	4-Acetoxy-3-Ethoxybenzaldehyde	Others	Aldehyde compounds	C11H12O4	209.08	93.03	208.074	[M+H]+	3	72207-94-4	-	63372.7	80136.1	49169.3	54117.6	77618.6	58901.4	2598.26	24775	2598.26	12991.3	21917.5	18675.2	47208.2	25043.3	32111.3	-
mws0289	LysoPE 18:1*	Lipids	LPE	C23H46NO7P	480.31	339.29	479.301	[M+H]+	3	89576-29-4	-	331152	242613	304841	288177	293196	214493	24588.7	24588.7	24588.7	122943	128481	157335	232326	216573	161856	-
Lskp211249	epieudesmin	Lignans and Coumarins	Lignans	C22H26O6	387.18	137.06	386.173	[M+H]+	3	-	-	144417	49271	44378.7	94710.6	50011.4	61500.6	145640	94535.8	53826	72237.5	77621.6	35826.7	77853.1	133229	80949	-
Wafp003158	N-Feruloylhomoagmatine	Alkaloids	Phenolamine	C16H24N4O3	321.19	177.05	320.185	[M+H]+	1	-	-	581795	1.08207e+06	257486	28987.1	1.41848e+06	144936	579687	770211	1.1153e+06	146494	265418	215220	670652	637199	575900	-
Hmap011154	Fekrynol Acetate	Lignans and Coumarins	Coumarins	C26H34O5	427.24	163.04	426.241	[M+H]+	3	-	-	91550.4	210702	153835	31448.3	29827.1	28271.6	20258.4	23873.5	13031	2606.21	2606.21	2606.21	67087.9	77912.4	64134.5	-
mws3141	5-Methoxy-DL-tryptophan	Amino acids and derivatives	Amino acids and derivatives	C12H14N2O3	235.11	176.07	234.1	[M+H]+	3	28052-84-8	-	446345	340314	537776	177939	383260	311262	1.39205e+06	1.17754e+06	971781	1.08056e+06	923391	858148	1.03628e+06	815619	1.03516e+06	-
Zmgp003335	Okanin-3',4'-di-O-glucoside*	Flavonoids	Chalcones	C27H32O16	613.17	289.07	612.169	[M+H]+	3	-	-	33490.1	54296.3	36456.9	60737.1	39094.3	53734.8	21640.8	14026.1	12627.9	80125.8	63739	109734	64016.9	48808.6	108611	-
MWS1840	Triethylamine	Alkaloids	Alkaloids	C6H15N	102.13	58.07	101.12	[M+H]+	3	121-44-8	C14691	73271.9	132959	51664.9	133466	90821.9	75713.3	45723.1	38752.1	55330.5	68774.2	92971.8	77394.1	97093.3	55761.4	78544.3	-
Wayp003244	3-Succinoylpyridine	Alkaloids	Pyridine alkaloids	C9H9NO3	180.06	134.06	179.058	[M+H]+	3	4192-31-8	C19569	117492	136298	66818.5	64293.4	38031.1	145785	114235	94390.4	101778	87459.4	115235	99806.3	118610	117733	53640.7	ko00760,ko01100
MWStz187	Calycanthine	Alkaloids	Pyridine alkaloids	C22H26N4	347.22	285.14	346.216	[M+H]+	3	595-05-1	C10573	27525.2	27794.3	23538	2727.25	30052.3	21780.3	13636.2	20473.7	37311	43752	26976.9	28559.4	37572.6	34765.3	32667.7	-
Zmgp005070	Centaurein*	Flavonoids	Flavonols	C24H26O13	523.14	361.09	522.137	[M+H]+	1	35595-03-0	-	74425.9	31413.1	51407.2	65551.6	25775.7	33271.3	43056.6	62737.3	37697.9	60915.7	58386.3	45986.8	75084.4	36282.6	38788.6	-
MWSHY0093	Ligustroflavone(Nuezhenoside)	Flavonoids	Flavones	C33H40O18	725.23	579.17	724.221	[M+H]+	3	260413-62-5	-	27277.5	38961	30397.7	35754.2	60453.7	54324.5	33310.4	72427.5	50524.3	19303.8	31207.1	37110.3	88095.9	73519.1	35719.5	-
Lmhp002001	L-Valyl-L-Phenylalanine	Amino acids and derivatives	Amino acids and derivatives	C14H20N2O3	265.15	72.08	264.147	[M+H]+	3	3918-92-1	-	349261	295478	146329	536093	311151	319215	217960	214198	272060	238481	533590	458499	300174	304552	377194	-
Wcdp009528	2-oxononadecanoic acid	Lipids	Free fatty acids	C19H36O3	313.27	57.07	312.266	[M+H]+	1	-	-	77186.3	119124	54903.4	58912.2	54772.6	43868.6	2998.07	16100.1	2998.07	2998.07	16492.7	14990.3	39712.9	45416.7	37209.6	-
mws1474	5,7-Dihydroxy-3',4',5'-trimethoxyflavone	Flavonoids	Flavones	C18H16O7	345.1	284.07	344.09	[M+H]+	1	18103-42-9	C19807	16305.8	10567.9	8310.25	11749.8	6476.77	15012.6	24039.6	14361.5	14380.8	43541.9	63308.7	83525.2	18925	28971.4	27085.8	-
MWStz282	3-Hydroxy-3-acetonyloxindole*	Alkaloids	Plumerane	C11H11NO3	206.081	118.065	205.074	[M+H]+	3	33417-17-3	-	53379.8	76355	94691.2	58844.9	80665.4	75973.8	56477.3	52129.6	72583.9	112917	102214	111183	87802.3	142267	91478	-
Xmbp001692	2,4,6-Trihydroxybenzoic acid	Phenolic acids	Phenolic acids	C7H6O5	171.03	81.03	170.022	[M+H]+	3	83-30-7	-	8542.89	44859.4	42714.5	84742.9	118894	87171	69533.1	56354	61890.5	109140	82001.1	57844.4	72072	83917.5	66372.3	-
Lahp004500	Quercetin-sinapyl-glucoside	Flavonoids	Flavonols	C32H30O16	671.16	207.06	670.153	[M+H]+	3	-	-	61268.8	30846.2	43518.6	31860.4	57381.8	37979.3	3702.88	46104.6	26966.1	18514.4	48133.9	45963.8	55255	56148.4	43458.1	-
Lshp011011	6β-acetoxycrinamine	Alkaloids	Pyridine alkaloids	C19H21NO6	360.14	149.06	359.137	[M+H]+	3	-	-	19373.8	21777	17623	13316	26947.4	13430.7	13472.4	44488.7	20302.2	2663.2	2663.2	2663.2	31749.5	33120.5	14324.3	-
pmb0235	O-Feruloyl coumarin	Lignans and Coumarins	Coumarins	C19H14O5	323.09	177.05	322.084	[M+H]+	3	-	-	301381	158320	69439.7	24318.3	5.88529e+06	4863.65	153193	342387	173857	101600	33545.6	71296.7	660156	662850	654892	-
pmp001141	Cimicifugamide	Alkaloids	Phenolamine	C25H31NO10	506.2	177.06	505.195	[M+H]+	3	-	-	122956	64845.6	153078	41796.5	59728	37000.9	28191.1	60958.1	100261	24813.6	23318.6	36658.9	29969.4	60326.8	36182.2	-
MWStz284	1-Methyl-2-pentyl-4(1H)-quinolinone	Alkaloids	Quinoline alkaloids	C15H19NO	230.15	173.09	229.147	[M+H]+	3	22048-98-2	-	10997.6	29635.4	20577.3	13471.7	18365.5	8301.91	13247.8	17101.3	10615.2	16658	10933.3	15278.9	15160.8	18784.6	15710.7	-
Wasdp02609	8-(1-hydroxyethyl)chromen-2-one*	Lignans and Coumarins	Coumarins	C11H10O3	191.07	147.04	190.063	[M+H]+	2	-	-	2.80009e+06	2.10954e+06	3.0796e+06	2.11241e+06	1.88447e+06	2.05733e+06	1.13439e+06	1.29403e+06	724182	329886	650784	550754	1.43908e+06	1.44669e+06	1.41473e+06	-
Smjp001258	N-Methyl-L-tryptophan; Abrine	Amino acids and derivatives	Amino acids and derivatives	C12H14N2O2	219.11	132.08	218.106	[M+H]+	3	526-31-8	C02983	174873	195161	217156	206321	130712	230586	423955	262253	366113	260879	259176	316514	281021	318886	252853	-
Lmmp002995	Quercetin-7-O-(2''-malonyl)glucosyl-5-O-glucoside	Flavonoids	Flavonols	C30H32O20	713.15	303.06	712.149	[M+H]+	3	-	-	24819.8	38819.2	53767.2	85987.4	13228.3	63709	45497.1	85212.5	67817.9	43015	53715	52117.8	73522.8	63516.8	28938.5	-
Wbtp003341	(3,5-dihydroxyphenyl)-(4-hydroxy-2,6-dimethoxyphenyl)methanone	Others	Ketone compounds	C15H14O6	291.09	139.04	290.079	[M+H]+	3	-	-	68851.8	65829.1	23006.2	41855.1	31337.1	26567.3	19776.3	20126.8	10552.2	24187.9	27648	27566.7	55123	23008.5	35440.2	-
Lhhp102912	Dihydroparthenolide	Terpenoids	Sesquiterpenoids	C15H22O3	251.16	159.12	250.157	[M+H]+	3	-	-	31971.2	6394.24	6394.24	58695.6	36256.3	65723.3	76869.6	163687	57651.2	191786	76566	120701	120108	124951	97779	-
Yshs000050	Lupane-20(29)-en-3-on-28-oic acid	Terpenoids	Triterpene	C30H46O3	455.35	437.35	454.345	[M+H]+	2	-	-	12736.3	14967.2	19513.9	13058.8	13226.9	19233.7	10743.8	21779.8	8475.38	14933.9	20131.1	14050.8	9719.27	10063.2	14875.9	-
Lhfp110342	Fukinolic acid	Tannins	Tannin	C20H18O11	435.09	163.04	434.085	[M+H]+	3	50982-40-6	-	3297.21	16486.1	47881.6	27151.2	36273.5	31547.1	62426.2	49476.4	35768.3	48121.3	32972.4	53973.4	17372.6	45484.4	24922	-
MWS0933	1-Methylhistidine*	Amino acids and derivatives	Amino acids and derivatives	C7H11N3O2	170.092	124.087	169.085	[M+H]+	3	332-80-9	-	421134	213930	288959	54587.7	218038	151764	428435	445027	432508	10917.5	10917.5	10917.5	459301	567428	425902	-
pme0181	3-Methyl-L-Histidine*	Amino acids and derivatives	Amino acids and derivatives	C7H11N3O2	170.09	124.09	169.085	[M+H]+	3	368-16-1	C01152	421134	213930	288959	54587.7	218038	151764	428435	445027	432508	10917.5	10917.5	10917.5	459301	567428	425902	ko00340,ko01100
MWS201471	Lys-Tyr	Amino acids and derivatives	Amino acids and derivatives	C15H23N3O4	310.18	84.08	309.169	[M+H]+	3	35978-98-4	-	3264.04	3264.04	3264.04	37146.8	39129	29585.4	27490.5	27508.4	16320.2	56109.9	27193.9	36633.6	52346.9	31936	31950.1	-
MWSslk002	Sophoricoside	Flavonoids	Isoflavones	C21H20O10	433.11	271.06	432.106	[M+H]+	3	152-95-4	-	269132	263193	232708	288044	267886	258038	69993.9	63011.9	157312	258585	336333	525238	314350	324002	357552	-
Lmnp002919	Cirsimaritin-8-C-[Xylosyl-(1-2)]-glucoside*	Flavonoids	Flavones	C28H32O15	609.19	477.15	608.174	[M+H]+	3	-	-	23381.9	19885.4	22172	22188	21467.7	41473.9	27719.7	14406.5	50301.2	38312.4	43165.4	24170.5	25535.6	29584.2	28500.6	-
MWS4354	N6-methyladenosine	Nucleotides and derivatives	Nucleotides and derivatives	C11H15N5O4	282.12	150.08	281.112	[M+H]+	3	1867-73-8	-	90512.1	67601	113865	58059.1	98373.6	102818	54832.3	59292	56168	38734.3	32077	69637.8	79101.7	75513.8	50786	-
Zbsp004367	Apigenin-6-C-glucoside-7-O-(6''-sinapoyl)glucoside	Flavonoids	Flavones	C38H40O19	801.229	207.069	800.216	[M+H]+	3	-	-	16604.2	17313.3	38581.6	21934.9	19787.7	51829.2	21196.9	17205.6	27136.9	25131.8	36838.6	18896.7	18384.7	34641.6	50740.3	-
MWStz322	Canadine; Tetrahydroberberine	Alkaloids	Isoquinoline alkaloids	C20H21NO4	340.154	340.154	339.147	[M+H]+	3	5096-57-1	C03329	102856	36317.1	88155.9	204889	108404	120090	60864.1	42009.6	90350.3	61093.6	81469.5	71576.1	76073.2	77313.9	77125.8	ko00950,ko01100,ko01110
Lcsp001647	Pro-Leu-Thr	Amino acids and derivatives	Amino acids and derivatives	C15H27N3O5	330.2	116.07	329.195	[M+H]+	3	-	-	27416.5	15915.9	44385.9	95440.5	47129.9	56763.1	23339.1	70952.4	52316.6	24270.4	32278.2	56880.5	17389.9	48716.8	39082	-
Lhmp101304	Ranunculinin glucoside	Others	Others	C11H16O8	277.09	115.04	276.084	[M+H]+	3	-	-	401652	650407	32184.3	274574	32184.3	32184.3	228260	320094	291320	162017	266143	160922	216105	441975	307970	-
Wafp002988	1-O-Feruloyllysine	Alkaloids	Phenolamine	C16H22N2O5	323.16	177.06	322.153	[M+H]+	3	-	-	908209	472525	426959	156602	1.49581e+07	111410	637391	1.06692e+06	607104	284268	171840	290096	1.64701e+06	1.68422e+06	1.6564e+06	-
MWS0811	L-Pipecolic Acid	Alkaloids	Piperidine alkaloids	C6H11NO2	130.09	84.08	129.079	[M+H]+	1	3105-95-1	C00408	2.10731e+06	3.00081e+06	1.85635e+06	1.65973e+06	1.87789e+06	1.65166e+06	1.19893e+06	1.19809e+06	967053	1.48392e+06	1.49239e+06	1.62594e+06	1.87192e+06	1.405e+06	1.40454e+06	ko00310,ko00960,ko01100,ko01110
MWS201461	Leu-Arg	Amino acids and derivatives	Amino acids and derivatives	C12H25N5O3	288.2	175.12	287.196	[M+H]+	3	26607-15-8	-	101766	86925.9	106708	27374.2	87692	41948.7	66869.5	141291	66866.8	48647.7	5474.85	52320.6	103974	42965.4	82478.2	-
Wagp003695	N-(Isoferuloyl)-Glutamic Acid	Alkaloids	Phenolamine	C15H17NO7	324.11	177.05	323.101	[M+H]+	3	-	-	116657	158481	138362	309005	246487	275296	162444	217299	238244	217121	222935	348800	206969	272738	251863	-
Lcsp002225	L-Glutaminyl-L-tryptophan	Amino acids and derivatives	Amino acids and derivatives	C16H20N4O4	333.16	188.07	332.149	[M+H]+	3	66851-83-0	-	29510.4	9796.25	21360.4	18625.5	29571	26069.9	24106.6	47995.2	35639.4	23978.4	51605.4	37459	21902.2	38540.2	23113.6	-
Zmmp001958	2-Butenyl-4-Methyl-L-Threonine	Amino acids and derivatives	Amino acids and derivatives	C9H17NO3	188.13	124.11	187.121	[M+H]+	3	81135-57-1	-	370026	692351	451851	378417	427336	275489	423259	382166	416178	117307	153654	293560	173172	512688	333247	-
Yamp010029	2α,3β,23,29-tetrahydroxy olean-12-en-28-oic acid	Terpenoids	Triterpene	C30H48O6	505.35	229.15	504.345	[M+H]+	3	-	-	119118	189493	194348	75828.8	118977	150739	86579.5	73283	79380.7	72539.1	44341.4	91570.2	122783	95948.5	123272	-
pma3724	1-O-Feruloylquinic acid*	Phenolic acids	Phenolic acids	C17H20O9	369.12	177.05	368.111	[M+H]+	2	-	-	2.40244e+06	2.23359e+06	2.20278e+06	3.87812e+06	3.86657e+06	2.82901e+06	1.95391e+06	2.04771e+06	2.55975e+06	1.85556e+06	2.10838e+06	2.80338e+06	2.68633e+06	2.60363e+06	2.50579e+06	-
Wbjp001415	1,2,3,9-Tetrahydropyrrolo[2,1-b]quinazoline-3,9-diol	Alkaloids	Alkaloids	C11H12N2O2	205.1	187.09	204.09	[M+H]+	3	-	-	140533	10794.5	117158	65770.7	54101.4	53972.6	101121	113525	97764.5	109657	83847.6	111560	113700	136319	121417	-
pmp000703	6'-O-D-Glucosylsweroside	Terpenoids	Monoterpenoids	C22H32O14	538.21	197.08	520.179	[M+NH4]+	3	-	-	39598.5	6642.26	18342.4	9122.93	16370.5	9119.26	21429.8	1328.45	1328.45	21972.2	22654.6	26714.4	29953.5	31928	30899.2	-
MWS201394	Thr-Tyr	Amino acids and derivatives	Amino acids and derivatives	C13H18N2O5	283.13	136.08	282.122	[M+H]+	3	145295-02-9	-	80071.9	70002.3	88694.3	60852.1	46597.4	72991.8	8695.33	49733.8	8695.33	8695.33	43476.6	59673.3	88918.3	71659.1	87118.6	-
Zmgp002917	Okanin-4'-O-glucosyl-O-glucoside*	Flavonoids	Chalcones	C27H32O16	613.17	289.07	612.169	[M+H]+	3	-	-	52845.4	27536.2	58545.5	65432.3	75307.4	63200.7	27858.7	3462.49	17312.5	46133.1	77326	93173.5	61806.8	59382.8	111649	-
MWS201469	Glu-Arg	Amino acids and derivatives	Amino acids and derivatives	C11H21N5O5	304.16	175.12	303.154	[M+H]+	3	7219-59-2	-	72338.4	68902.2	82526.5	71486.4	61966.9	84901.9	180996	110961	126643	114036	114653	84897.8	137550	104378	69167.7	-
Wbmp003302	Frambinone	Others	Ketone compounds	C10H12O2	165.09	91.05	164.084	[M+H]+	2	-	-	1.07693e+06	680676	1.07147e+06	1.20214e+06	1.12352e+06	1.0362e+06	1.26901e+06	1.18417e+06	572221	730508	511796	929605	973123	910913	1.22466e+06	-
Zmzp000145	Trimethyllysine	Amino acids and derivatives	Amino acids and derivatives	C9H20N2O2	189.16	84.08	188.153	[M+H]+	1	23284-33-5	C03793	8.06965e+06	6.56927e+06	7.10225e+06	8.63027e+06	9.21178e+06	9.0926e+06	1.06395e+07	1.07115e+07	1.28411e+07	1.34631e+07	1.19049e+07	1.19286e+07	1.25734e+07	1.01169e+07	1.06331e+07	ko00310,ko01100
Wagp006984	1,3,8-Trihydroxy-10-methylacridin-9-one	Alkaloids	Alkaloids	C14H11NO4	258.08	243.05	257.069	[M+H]+	3	-	-	58264.8	117543	68809.6	17274.1	141219	78531.7	3454.81	3454.81	3454.81	18405.1	48579.3	50848	59024.7	45719.8	42236.2	-
Zbsp011371	Abbeokutone	Others	Others	C20H32O3	321.24	321.24	320.235	[M+H]+	3	16836-28-5	-	52790.7	59362.9	48896	48197.1	34451.6	60580.5	20514.2	25028.8	33698.1	13081.1	11556.1	43559.5	39940.3	26378	37407.3	-
Lcsp000520	Alanylproline	Amino acids and derivatives	Amino acids and derivatives	C8H14N2O3	187.11	70.07	186.1	[M+H]+	3	13485-59-1	-	145330	172493	130669	114568	83391.9	122434	78614.9	154950	113375	66453.7	116120	22542	133519	130983	141202	-
MWS1784	Cyclohexylamine	Alkaloids	Alkaloids	C6H13N	100.11	55.05	99.1048	[M+H]+	3	108-91-8	C00571	81623	55423.1	57667.9	107011	67717.6	68267.5	99894.5	45352.8	70897.1	71241.7	67011.2	49356.2	58952	69677.7	59303.9	-
Walp012598	1-Palmitoleoyl-Glycerol	Lipids	Glycerol ester	C19H36O4	329.27	237.22	328.261	[M+H]+	1	-	-	7753.5	4810.97	6089.39	4446.12	4743.84	7731.84	11063.2	4589.19	6439.85	7522.52	2455.33	4000.26	6381.01	7239.54	6365.28	-
Zbsp005012	Tricin-4'-O-(guaiacylglycerol)ether-5-O-glucoside*	Flavonoids	Flavones	C33H36O16	689.21	331.08	688.2	[M+H]+	1	-	-	1.66305e+07	1.14261e+07	1.45895e+07	2.14901e+07	1.73209e+07	6.40381e+06	1.66162e+07	2.06546e+07	1.9324e+07	2.45075e+07	3.08719e+07	2.88375e+07	2.10467e+07	1.84301e+07	1.95881e+07	-
Zbsp004776	Tricin-4'-O-(guaiacylglycerol)ether-7-O-glucoside*	Flavonoids	Flavones	C33H36O16	689.2	331.08	688.2	[M+H]+	1	-	-	1.66305e+07	1.14261e+07	1.45895e+07	2.14901e+07	1.73209e+07	6.40381e+06	1.66162e+07	2.06546e+07	1.9324e+07	2.45075e+07	3.08719e+07	2.88375e+07	2.10467e+07	1.84301e+07	1.95881e+07	-
mws4177	Methyl Anthranilate	Phenolic acids	Phenolic acids	C8H9NO2	152.07	120.04	151.063	[M+H]+	3	134-20-3	C20634	11127.7	21312.7	7675.04	12640.2	46070.9	35508.4	5647.59	9462.11	4541.7	8739.01	18624.9	19732.1	9775.43	16109.7	16602.9	-
pmp000261	Methyl 6-O-galloyl-glucoside	Phenolic acids	Phenolic acids	C14H18O10	347.1	153.02	346.09	[M+H]+	3	-	-	27189.3	28179.1	36551.9	44628.5	34681.9	30092.5	28719.9	25060.3	1910.73	9553.64	39390.9	16363.6	40898.2	19444.3	35559.4	-
MWStz376	Dehydrodiconiferyl alcohol 4-O-beta-D-glucopyranoside	Lignans and Coumarins	Lignans	C26H32O11	538.23	311.13	520.194	[M+NH4]+	2	107870-88-2	-	17986.9	2097.49	32310.6	51211.6	29652.6	38361.2	36838.8	30366.5	54745.9	33193.9	10487.4	73635.4	23778.5	52198.6	30455.2	-
pmb0813	1-Methoxyindole-3-carbaldehyde	Alkaloids	Plumerane	C10H9NO2	176.07	133.05	175.063	[M+H]+	3	67282-55-7	-	37374.1	14965.5	19413.5	2615.63	23285.5	35105.6	30100.1	14416.4	13078.1	2615.63	51193.1	2615.63	30905.7	48570.7	47086	-
Qmyp101417	Ctroside	Terpenoids	Sesquiterpenoids	C19H30O8	387.2	189.13	386.194	[M+H]+	3	-	-	34412.8	4291.3	50315.7	21456.5	40474.5	34814.3	84086.6	111973	148507	121080	4291.3	87292.2	52582.4	64984.8	87833.3	-
Lmdp003171	Azalein (Azaleatin-3-O-rhamnoside)	Flavonoids	Flavonols	C22H22O11	463.12	317.07	462.116	[M+H]+	3	29028-02-2	-	64224.8	68573.9	44644.6	1913	22855.5	1913	23115.5	63698.4	76600.9	9565	13911.2	24455.8	40637.5	24459.1	24485.7	-
Lajp005898	5,8,3'-trihydroxy-6,7,4'-trimethoxyflavone-8-O-β-D-glucoside*	Flavonoids	Flavones	C24H26O13	523.143	361.098	522.137	[M+H]+	1	-	-	74425.9	31413.1	51407.2	65551.6	25775.7	33271.3	43056.6	62737.3	37697.9	60915.7	58386.3	45986.8	75084.4	36282.6	38788.6	-
Lagp004342	Oxyayanin A glucoside*	Flavonoids	Flavones	C24H26O13	523.14	361.1	522.137	[M+H]+	1	-	-	74425.9	31413.1	51407.2	65551.6	25775.7	33271.3	43056.6	62737.3	37697.9	60915.7	58386.3	45986.8	75084.4	36282.6	38788.6	-
Jmsp005717	Methyl-6-Paradol	Phenolic acids	Phenolic acids	C18H28O3	293.21	137.06	292.204	[M+H]+	3	-	-	96115.6	136944	40106.5	144876	49685.7	72245.3	22860.2	11118.8	14815.3	2223.75	2223.75	48981.2	54599.5	45485.5	43072.4	-
Waqkp05282	1-g-linolenoyl-glycerol	Lipids	Glycerol ester	C21H36O4	353.27	261.22	352.261	[M+H]+	1	-	-	51684.1	101171	49454.5	56498.8	45253.4	57412.5	19466.4	1884.17	1884.17	9420.84	11164.8	33976	52247.5	26300	38489.7	-
Xmqp004074	Peucedanol 3'-O-glucoside	Lignans and Coumarins	Coumarins	C20H26O10	427.16	247.1	426.153	[M+H]+	3	65891-61-4	-	32135.9	39209.3	75580.6	85180.8	3966.04	51925.4	23284.7	21502.7	19830.2	71127.6	112256	3966.04	36505.7	41379.6	49165.1	-
Lmmp003817	Kaempferol-3-O-(6''-malonyl)glucoside	Flavonoids	Flavonols	C24H22O14	535.11	287.05	534.101	[M+H]+	3	81149-02-2	-	448346	160242	279149	350321	385951	451533	889318	1.21554e+06	773347	309878	738401	542444	625337	606535	650680	-
Zbsp004274	Isoscoparin-2''-O-(6'''-(E)-Caffeoyl)-glucopyranoside	Flavonoids	Flavones	C37H38O19	787.2	463.12	786.201	[M+H]+	3	-	-	23381.9	62886.4	30486.9	54568.2	103596	134491	41368.9	31431.6	70104.2	72044.4	93597.6	89953.8	122725	105288	62142.8	-
pmp000977	Epimedoside C	Flavonoids	Flavonols	C26H28O11	517.17	355.118	516.163	[M+H]+	3	55394-98-4	-	27438	35426.1	41299.2	17689.8	33268.9	33169.1	41075.9	42283	33326.3	42340.8	55776.3	45789.5	46809.1	48315.3	48500.9	-
WaYp004901	Reseoside*	Terpenoids	Monoterpenoids	C19H30O7	371.21	191.14	370.199	[M+H]+	1	-	-	244522	117579	23515.9	254006	392227	339661	652394	435605	621792	747819	860298	889354	648460	528375	577852	-
Lcsp002752	Asp-Pro-Phe	Amino acids and derivatives	Amino acids and derivatives	C18H23N3O6	378.17	185.09	377.159	[M+H]+	3	-	-	26961.2	20059.8	17887.6	37997.9	32930	25651.7	14368.5	17733.6	28315	16386.7	17698.3	6431	27187.9	16684.4	18478.7	-
pme2812	6-Hydroxymelatonin	Alkaloids	Plumerane	C13H16N2O3	249.12	190.09	248.116	[M+H]+	3	2208-41-5	C05643	32359.5	43899.4	43208.5	31493.8	55285.1	42126.1	21588.1	8271.65	33304	64334.7	72596	100722	73030.7	63139.8	52935.6	ko00380
Lhjp120712	Hydroxydaphnoretin glucoside	Lignans and Coumarins	Coumarins	C25H22O13	531.11	369.06	530.106	[M+H]+	3	-	-	80532.7	76747.5	76321.4	6315.17	48605.6	61786.7	52000.3	31575.9	74902	77594	74026.7	41286.8	48940.2	76616.1	80002.1	-
Zmxp004480	Chrysoeriol-7-O-gentiobioside	Flavonoids	Flavones	C28H32O16	625.18	301.07	624.169	[M+H]+	3	-	-	371911	845335	253818	426702	301770	365544	132731	122927	165504	225982	319890	295506	405281	330374	266227	-
pmb0489	N-Glucosyl-p-coumaroylputrescine	Alkaloids	Phenolamine	C19H28N2O7	397.2	147.04	396.19	[M+H]+	3	-	-	332335	165568	121292	57136.4	63509.1	24821.1	16133.8	25964	24905.9	14690.8	14548.1	6331.83	53802.1	76081.6	35588.3	-
Smzp002851	11-O-(3',4'-Dimethylgalloyl)bergenin	Lignans and Coumarins	Coumarins	C23H24O13	509.12	181.04	508.122	[M+H]+	3	-	-	54456.7	61024.7	103286	124313	136498	93692.6	59728.6	52875.4	93977.6	48418.7	99846.5	90914.5	165612	284428	152951	-
pmp000691	Loganetin	Terpenoids	Monoterpenoids	C11H16O5	229.11	151.08	228.1	[M+H]+	3	29748-10-5	-	102674	141775	28643.9	69888.2	3249.01	21073.4	36471.3	19090	34682.3	27709.6	37648.5	16245.1	29105.3	23608.3	49631.6	-
MWS201391	Asn-Ile	Amino acids and derivatives	Amino acids and derivatives	C10H19N3O4	246.15	166.09	245.138	[M+H]+	3	438533-59-6	-	72537.6	46519.5	29401.6	43054	28085	45819.1	79493.9	87471	52579.1	58676.2	45632.8	45108.9	56642.2	44753.3	41971.6	-
Lmjp101403	3ξ-(1ξ-Hydroxyethyl)-7-hydroxy-1-isobenzofuranone	Others	Others	C10H10O4	195.07	117.03	194.058	[M+H]+	3	-	-	221986	219905	187648	179947	98487.5	172110	19697.5	19697.5	100217	19697.5	19697.5	19697.5	132958	180164	166973	-
pmb0603	Chrysoeriol-7,4'-di-O-glucoside	Flavonoids	Flavones	C28H32O16	625.18	301.07	624.169	[M+H]+	3	-	-	446052	482836	322822	378874	525132	334415	22543.5	22543.5	22543.5	112718	266209	278397	214276	329099	239214	-
MWSHY0031	Apigenin-7-O-glucuronide*	Flavonoids	Flavones	C21H18O11	447.09	271.06	446.085	[M+H]+	3	29741-09-1	-	31087.6	139735	52798.2	190046	162570	118600	24582.4	41983.1	24104.4	4820.89	58267.6	4820.89	104132	76198.5	35683.9	-
mws0052	Baicalin*	Flavonoids	Flavones	C21H18O11	447.09	271.06	446.085	[M+H]+	3	21967-41-9	C10025	31087.6	139735	52798.2	190046	162570	118600	24582.4	41983.1	24104.4	4820.89	58267.6	4820.89	104132	76198.5	35683.9	-
MWS201479	Tyr-Gly*	Amino acids and derivatives	Amino acids and derivatives	C11H14N2O4	239.1	136.08	238.095	[M+H]+	1	673-08-5	-	159525	393825	98059.7	91138	77620.6	122454	127647	170970	129398	84217.9	65306.9	79499.7	120748	161031	137731	-
MWS20645	Gly-Tyr*	Amino acids and derivatives	Amino acids and derivatives	C11H14N2O4	239.103	136.076	238.095	[M+H]+	1	658-79-7	-	159525	302811	98059.7	91138	77620.6	122454	127647	170970	129398	84217.9	65306.9	79499.7	120748	106571	137731	-
Zbsp005409	Tricin-5-O-(3'-malonyl)glucoside-7-O-syringylalcoholether	Flavonoids	Flavones	C35H36O18	745.19	331.08	744.19	[M+H]+	1	-	-	2.46662e+06	1.47327e+06	1.96488e+06	2.21146e+06	1.92848e+06	1.90541e+06	4.16348e+06	3.78331e+06	3.38362e+06	2.49766e+06	2.91987e+06	2.84834e+06	3.06039e+06	3.19421e+06	2.6226e+06	-
Zbsp005569	Tricin-5-O-(3'-malonyl)glucoside-4'-O-syringylalcoholether	Flavonoids	Flavones	C35H36O18	745.19	331.08	744.19	[M+H]+	1	-	-	2.46662e+06	1.47327e+06	1.96488e+06	2.21146e+06	1.92848e+06	1.90541e+06	4.16348e+06	3.78331e+06	3.38362e+06	2.49766e+06	2.91987e+06	2.84834e+06	3.06039e+06	3.19421e+06	2.6226e+06	-
pmp001249	Caffeoylcholine-3-O-glucoside	Alkaloids	Phenolamine	C20H30NO9+	428.19	369.11	428.192	[M]+	3	-	-	1326.87	1326.87	16162.4	1326.87	13823.6	20621.2	40193.6	6634.37	18708.2	33145	47781.9	23590.5	29707.1	22013.1	25035.5	-
pme0253	N-Acetyl-L-leucine	Amino acids and derivatives	Amino acids and derivatives	C8H15NO3	174.11	86.1	173.105	[M+H]+	3	1188-21-2	C02710	41898.9	37452.4	66246.2	88076.5	41302.6	70958.2	15154.5	44190.9	24352.5	21242.1	55225.2	43880.6	37457.5	52831.6	57629.8	-
Lcsp000959	Gly-Val-Ala	Amino acids and derivatives	Amino acids and derivatives	C10H19N3O4	246.14	72.08	245.138	[M+H]+	3	-	-	45662	45393.6	7017.08	82815.9	40121	35085.4	110546	52896.9	99960	69950	91770.3	71970.6	108528	83147.9	80460.8	-
Laxp004341	Abrusin-2''-O-β-Apiofuranoside*	Flavonoids	Flavones	C28H32O15	609.183	477.145	608.174	[M+H]+	3	-	-	23381.9	33310.6	22172	3558.78	21467.7	27124.8	27719.7	14406.5	50301.2	38312.4	43165.4	24170.5	25535.6	29584.2	28500.6	-
Rap02636	Betalamic acid	Alkaloids	Alkaloids	C9H9NO5	212.06	166.05	211.048	[M+H]+	1	18766-66-0	-	756938	1.11482e+06	431372	1.55958e+06	559787	840016	96529.2	68205.8	135413	129300	336788	482247	382612	339939	380505	-
MWStz104	3,4-Dimethoxybenzamide	Alkaloids	Alkaloids	C9H11NO3	182.08	124.05	181.074	[M+H]+	3	1521-41-1	-	57316.9	56410.8	50229.1	39875.6	2676.29	13381.5	51593.1	16288.2	48491.6	2676.29	56949	37533.4	36011.9	49703.4	21489.5	-
MWS5173	Isocytosine	Nucleotides and derivatives	Nucleotides and derivatives	C4H5N3O	112.05	70.03	111.043	[M+H]+	2	108-53-2	-	348341	199922	395878	652441	818741	714114	571552	367577	575934	667523	635715	806837	569192	608247	511795	-
Zbqp001447	Hydroxycotinine	Alkaloids	Pyridine alkaloids	C10H12N2O2	193.1	80.05	192.09	[M+H]+	2	-	-	159185	170054	201606	191536	242639	235753	724431	743393	735588	800780	617365	493257	534294	474349	474667	-
Cmyp005063	Grandidentatin	Phenolic acids	Phenolic acids	C21H28O9	425.18	147.04	424.173	[M+H]+	3	15732-48-6	C10463	74508.7	92041.2	72112.7	74335.6	54679.5	90931.1	18523	40574.8	27755.1	27760.7	25450.3	41306.9	76384.9	68736.3	75184	-
Zbqp002414	h-gamma-Glu-leu-oh	Amino acids and derivatives	Amino acids and derivatives	C11H20N2O5	261.15	132.1	260.137	[M+H]+	1	-	-	327790	65622.9	83735.3	81061.2	94177	97584	332128	222111	638558	209472	174552	547844	447741	430816	470643	-
pma0948	Phenylethanolamine	Alkaloids	Alkaloids	C8H11NO	138.09	120.08	137.084	[M+H]+	3	7568-93-6	C02735	143270	198611	129847	134398	99955.2	94902	80716.8	66668.5	81242.6	13333.7	13333.7	13333.7	69267.1	74589	91359.5	-
MWS3031	L-Tryptophanamide	Amino acids and derivatives	Amino acids and derivatives	C11H13N3O	204.11	159.09	203.106	[M+H]+	3	20696-57-5	C00977	93001	93001	93001	93001	93001	93001	2.20353e+06	1.55803e+06	1.25131e+06	465005	624142	475521	803979	830184	856772	-
Zmhp002409	Isoluteolin-6,8-di-C-glucoside	Flavonoids	Isoflavones	C27H30O16	611.16	491.12	610.153	[M+H]+	3	-	-	74718.9	54966.8	10993.4	106630	10993.4	91468.4	10993.4	10993.4	64695.9	120318	80205.7	64778.2	77965.7	93481.5	56015.5	-
pmb0374	2-Aminopurine	Nucleotides and derivatives	Nucleotides and derivatives	C5H5N5	136.06	119.04	135.054	[M+H]+	1	452-06-2	-	6.13258e+06	4.4339e+06	6.43564e+06	458998	458998	458998	9.19647e+06	9.66991e+06	8.51033e+06	3.3962e+06	2.76414e+06	2.29499e+06	5.29844e+06	5.01284e+06	5.04291e+06	-
Qmyp101402	11,12-O-Isopropyfidenesolajiangxin F	Terpenoids	Sesquiterpenoids	C18H28O3	293.21	107.09	292.204	[M+H]+	3	-	-	346327	707403	183938	915305	312377	272150	18287.5	19635.4	42754	49881	79517.7	141584	157091	186153	174164	-
Cwjp001902	Kaempferol-3-O-sophorotrioside-7-O-(2''-feruloyl)glucoside	Flavonoids	Flavonols	C49H58O29	1111.32	177.06	1110.31	[M+H]+	3	-	-	30687.1	28237.9	16932.7	18619.8	38509.1	44002.5	22069.6	24802.4	19846.5	14575.5	54083.3	31669.2	25313	38608.8	21544.9	-
Lcsp003365	cis-Zeatin riboside	Alkaloids	Alkaloids	C15H21N5O5	352.16	220.12	351.154	[M+H]+	3	15896-46-5	-	33670.7	35214	28721.3	32422.7	25758.2	17276.3	1456.56	36751	1456.56	7282.82	35389.1	17250.9	61792.7	33334.4	24617.4	-
Lmtp001399	5,6-Dihydroxyindole-5-O-β-glucoside	Alkaloids	Plumerane	C14H17NO7	312.11	150.05	311.101	[M+H]+	3	-	-	252330	192387	264658	173947	171792	144673	153153	123717	106400	132820	71613	151899	204860	183231	170985	-
pmb0719	Tricin-4'-O-(syringyl alcohol)ether-5-O-glucoside*	Flavonoids	Flavones	C32H34O15	659.2	331.08	658.19	[M+H]+	1	-	-	1.21629e+06	1.14534e+06	1.23645e+06	1.74279e+06	1.01571e+06	1.27257e+06	2.76709e+06	2.50248e+06	2.33973e+06	2.40089e+06	2.41674e+06	2.13561e+06	2.50577e+06	1.86205e+06	2.12907e+06	-
Zbsp005153	Tricin-4'-O-(guaiacylglycerol)ether-5-O-arabinoside*	Flavonoids	Flavones	C32H34O15	659.19	331.08	658.19	[M+H]+	1	-	-	1.21629e+06	1.14534e+06	1.23645e+06	1.74279e+06	1.01571e+06	1.27257e+06	2.76709e+06	2.50248e+06	2.33973e+06	2.40089e+06	2.41674e+06	2.13561e+06	2.50577e+06	1.86205e+06	2.12907e+06	-
Lmsp009013	4',6-Dihydroxy-5,7-dimethoxyflavanone	Flavonoids	Flavanones	C17H16O6	317.1	197.05	316.095	[M+H]+	3	6951-57-1	C14969	25478	5095.6	5095.6	5095.6	5095.6	5095.6	43320	39373.9	57261.3	43395.7	57167.6	65260.2	54363.7	43198.3	28247.6	-
MW0105475	Ala-Met-Lys	Amino acids and derivatives	Amino acids and derivatives	C14H28N4O4S1	349.19	177.05	348.183	[M+H]+	3	-	-	22627.9	89144.1	54371	81691.7	36645.5	78286.9	283663	485493	488502	182821	318301	261998	270403	238173	230306	-
pmp000250	Z-6,7-Epoxyligustilide	Others	Others	C12H14O3	189.09	105.07	206.094	[M-H2O+H]+	3	-	-	80973.9	87981.3	32867.3	128576	52527	71182.4	3539.26	17696.3	43156	19473.5	47656.2	67610.6	42824.8	60165.9	63533.5	-
Lhhp120823	Eugenyl formate	Others	Others	C11H12O3	193.08	105.07	192.079	[M+H]+	3	-	-	388955	254284	379649	143646	226280	102086	18280.7	18280.7	18280.7	91403.3	213808	189673	118221	222848	229045	-
Lmhp011549	LysoPC 20:1	Lipids	LPC	C28H56NO7P	550.39	184.07	549.379	[M+H]+	1	-	-	88738.8	90892.7	50081.3	52773.5	64007.5	57443.2	61578.2	62293.8	33624.2	17417.1	20453	25344.2	39240.6	80310.4	40442.8	-
Qmyp101336	JiangxiBaiyingsu I	Terpenoids	Sesquiterpenoids	C18H28O3	293.21	149.1	292.204	[M+H]+	3	-	-	346929	249205	129743	245338	82177.4	58002	49128.3	52340.8	44125.6	32870.6	30172.3	49651.1	92841.6	139068	157669	-
Lhmp122020	3-O-caffeoyl quininyl arabinoside	Others	Others	C21H26O13	487.144	355.102	486.137	[M+H]+	3	-	-	2660.86	2660.86	16472.8	44767	36315	26505.7	22209.4	19542	33180.5	45624.9	13304.3	27489.8	26965.6	17238.5	22610.2	-
pmb0426	N,N-Dimethyl-5-methoxytryptamine	Alkaloids	Plumerane	C13H18N2O	219.15	174.09	218.142	[M+H]+	3	1019-45-0	C08309	50563.5	37060.5	37867.7	21879.9	11786.3	31977.2	24405.5	26096	32453.6	14335.7	31753.9	36377.6	31961	39347.8	42018.4	-
Zbsp010779	[6]-Paradol methyl	Phenolic acids	Phenolic acids	C18H28O3	293.21	177.09	292.204	[M+H]+	3	-	-	81166.8	94418.7	39321.1	100111	25240	45358.8	6105.18	9286.99	9781.39	5364.38	8137.52	30061.4	47924.2	47097.3	55322.1	-
Hmzp003994	Pedaliin*	Flavonoids	Flavones	C22H22O12	479.12	317.08	478.111	[M+H]+	3	22860-72-6	-	214788	167266	223172	230816	354970	178633	24443.7	24443.7	24443.7	171300	256576	182617	274391	122218	202318	-
MWSslk149	5-Methoxysalicylic acid	Phenolic acids	Phenolic acids	C8H8O4	169.05	95.05	168.042	[M+H]+	3	2612-02-4	-	14355.9	69062.4	32771.6	104909	35787.8	40685.4	27536.3	24826.9	8943.11	22132.8	39896	23909.9	30832.8	24101.2	17984.2	-
Hmdp001950	Isomucronulatol	Flavonoids	Other Flavonoids	C17H18O5	303.12	195.09	302.115	[M+H]+	3	52250-35-8	-	45044.5	98467.4	56170.7	3136.35	27384.1	18901.3	3136.35	3136.35	3136.35	15681.7	94748.5	102904	34269.7	43542.8	33413.3	-
Sagp007638	debilone*	Terpenoids	Sesquiterpenoids	C15H22O2	235.17	161.1	234.162	[M+H]+	3	-	-	56883.9	87346.4	38197.4	79328.8	38710.3	44565	46700.9	37896.6	32380.3	6476.06	6476.06	42595.5	46459	37916.2	44402.1	-
Zbkp001878	Acetylpseudotropine	Alkaloids	Alkaloids	C10H17NO2	184.13	124.11	183.126	[M+H]+	3	3423-26-5	C12453	65604	96607	48418.9	87582.4	95359.4	69002.6	9683.79	52471.4	9683.79	56432.6	63875.6	56750.9	78933.6	87776.1	100393	ko00960
Hmmp003156	Isovitexin-7-O-glucoside(Saponarin)	Flavonoids	Flavones	C27H30O15	595.16	313.07	594.159	[M+H]+	1	20310-89-8	C08064	706755	1.1156e+06	524147	680534	884440	891317	1.5244e+06	1.63006e+06	1.23309e+06	586230	847962	713202	1.23504e+06	1.33178e+06	1.13524e+06	-
Wagp008739	7,8-Dihydrofurocoumarin	Lignans and Coumarins	Coumarins	C11H8O3	189.05	131.05	188.047	[M+H]+	3	51559-40-1	-	40988.2	56851.5	22437.3	94154.2	27462.6	22474.7	8731.51	1746.3	1746.3	1746.3	1746.3	18256.1	25956.8	25418	19300.6	-
Yalp007782	methyl (4R,5S,7R,8R,9R,10S,13S,17S)-7-(((R,E)-2-hydroxy-3-methylpent-3-enoyl)oxy)-4,8,10,12,13-pentamethyl-17-((3S,5S)-5-((Z)-2-methylbut-1-en-1-yl)tetrahydrofuran-3-yl)-2,3,4,5,6,7,8,9,10,11,12,13,16,17-tetradecahydro-1H-cyclopenta[a]phenanthrene-2-carboxylate	Terpenoids	Triterpene	C39H60O6	625.45	513.36	624.439	[M+H]+	3	-	-	33764.3	84208.8	76792.7	126788	89859.1	57875.5	4410.19	4410.19	4410.19	88112.7	30763.5	33613.8	40707.7	22050.9	59170.5	-
Zbtp004722	Mearnsetin	Flavonoids	Flavonols	C16H12O8	333.06	318.03	332.053	[M+H]+	3	16805-10-0	-	51871.3	8369.86	31067.6	30462.3	28018.2	22722.5	9708	47126.7	63788.1	22135.2	21974.3	36911.7	18001.8	54840.5	43698.7	-
pmp000172	5,2'-Dihydroxy-7,8-dimethoxyflavone glucoside	Flavonoids	Flavones	C23H24O11	477.14	315.08	476.132	[M+H]+	3	-	-	13052.2	13052.2	13052.2	100679	83930.7	65260.9	68676.5	141605	105348	13052.2	88065.5	167297	167800	101727	84992.2	-
Lamp007045	3-(4-hydroxybenzene)-5,7-dihydroxy-6-methoxychroman-4-one glucoside	Flavonoids	Other Flavonoids	C23H24O11	477.14	315.08	476.132	[M+H]+	3	-	-	13052.2	13052.2	13052.2	100679	83930.7	65260.9	68676.5	141605	105348	13052.2	88065.5	167297	167800	101727	84992.2	-
Lmgp008453	Albanin A	Flavonoids	Flavones	C20H18O6	355.12	163.04	354.11	[M+H]+	3	73343-42-7	-	21560	23027.8	17973.2	24419.2	21851.5	4857.81	20528.3	17826.4	8020.78	8737.49	9071.11	10131.2	18035.2	20288.6	18391.3	-
pmp000607	1-desmethylaurantio-obtusin-2-O-β-D-glucoside	Quinones	Anthraquinone	C22H22O12	479.12	317.06	478.111	[M+H]+	3	-	-	245139	160813	14248.8	204724	309758	233661	71244.1	14248.8	140813	160869	171033	14248.8	111062	117521	190328	-
Zbsp002803	Chrysoeriol-6-C-glucoside-8-C-glucoside	Flavonoids	Flavones	C28H32O16	625.17	427.1	624.169	[M+H]+	2	-	-	22347.3	25144.7	2932.67	21728.9	25789.4	32647.9	45825.5	14663.3	53182.8	31835.7	35249.9	64008.1	28030.7	44553.3	28321.3	-
Lchp000221	(Z)-3-Ethylidene-7-hydroxy-6-methoxyphthalide	Others	Lactones	C11H10O4	207.06	91.05	206.058	[M+H]+	3	-	-	146017	75926	136819	142354	79917.8	124620	335792	302470	315043	275436	292526	279622	190213	173580	247899	-
ML10195036	3-Dehydrosphinganine	Lipids	Sphingolipids	C18H37NO2	300.3	60.05	299.282	[M+H]+	3	16105-69-4	C02934	30095	33442	20910.2	1715.99	1715.99	8579.93	33684.7	16596.1	28113.9	12007.3	10832	13245.9	20859.8	27329.3	20399.6	ko00600,ko01100
Zbsp005697	Tricin-4'-O-Vanillicaldehyde-4''-O-glucoside	Flavonoids	Flavones	C31H30O15	643.16	331.08	642.159	[M+H]+	3	-	-	161258	280704	46796.5	203744	22420	42058.7	20555.3	3507	17535	3507	3507	3507	35461.7	46824.1	52981.5	-
pmb0883	LysoPE 18:0	Lipids	LPE	C23H48NO7P	482.32	341.31	481.317	[M+H]+	3	69747-55-3	-	10271.5	7324.56	11281.2	1438.56	1438.56	1438.56	15203.3	14187.6	11298.3	7192.78	1438.56	1438.56	11337.5	8087.9	11619.1	-
Wdmp007253	1-(1-aminoethyl)-9a,11a-dimethyl-tetradecahydrocyclopenta[a]phenanthren-7-one	Alkaloids	Plumerane	C21H35NO	318.28	219.17	317.272	[M+H]+	3	-	-	79266	65632.4	61622.3	65696.1	58452.7	57806.9	83450.5	99285	75288.5	68513.7	61437.2	63998.9	85736.2	78182.2	57906.1	-
Lmyp003772	2-Hydroxy-4,7-dimethoxy-1,4-benzoxazin-3(4H)-one (HDMBOA)	Alkaloids	Alkaloids	C10H11NO5	226.07	166.05	225.064	[M+H]+	1	149182-67-2	-	1.02295e+07	7.75555e+06	1.44094e+07	4.89515e+06	8.32628e+06	6.31838e+06	6.28337e+06	8.0767e+06	3.29426e+06	2.62695e+06	3.40599e+06	2.53397e+06	6.32204e+06	9.2194e+06	7.10575e+06	-
pmp001014	1-Glycosyloxy-2-hydroxy-4-methoxyxanthone	Flavonoids	Other Flavonoids	C20H20O10	421.11	259.1	420.106	[M+H]+	3	-	-	48509.2	33941.5	30214.4	18430.3	46338.4	36459.8	27601.9	43352.9	21704.2	3686.06	3686.06	3686.06	22120.2	64491	63176.9	-
MWSmce706	Cyclo(Ala-Gly)	Amino acids and derivatives	Amino acids and derivatives	C5H8N2O2	129.07	56.05	128.059	[M+H]+	3	4526-77-6	-	27183.7	27183.7	135919	230144	297160	307452	394077	250940	408865	779306	617579	508892	367275	290143	394376	-
pmb0382	O-Feruloyl 4-hydroxycoumarin	Lignans and Coumarins	Coumarins	C19H14O6	339.09	177.05	338.079	[M+H]+	3	-	-	252076	251894	215384	123052	148527	10871.8	54359.2	173859	230897	10871.8	10871.8	10871.8	125928	235512	135648	-
MWSmce571	N-Methylbenzylamine	Alkaloids	Alkaloids	C8H11N	122.1	91.05	121.089	[M+H]+	3	103-67-3	-	10448.2	9224.81	17663.7	10358.4	16269.9	23953.4	27171	33383.5	18591.7	18870.8	32604.9	21744.7	19000.6	25686.5	25307.2	-
MWS201474	Tyr-His	Amino acids and derivatives	Amino acids and derivatives	C15H18N4O4	319.14	156.08	318.133	[M+H]+	3	3788-44-1	-	24804.4	40039.4	28383.8	48699	26761.9	34095.2	43086.9	19749.1	38441.2	62184.8	68818.2	85230.1	37765	38972.4	34260.8	-
mws1377	2,3'-Bipyridine	Alkaloids	Pyridine alkaloids	C10H8N2	157.08	103.05	156.069	[M+H]+	1	581-50-0	-	77123.8	100420	75860.9	15172.2	15172.2	15172.2	159660	132200	178994	248653	354989	15172.2	84597.8	101732	167754	-
Lcfp013143	N(6)-OH-Me-Adenosine	Nucleotides and derivatives	Nucleotides and derivatives	C11H15N5O5	298.11	136.06	297.107	[M+H]+	3	-	-	2.50717e+06	3.84912e+06	2.32661e+06	182328	2.34871e+06	182328	911641	1.41152e+06	1.37922e+06	1.04921e+06	1.20491e+06	182328	1.64746e+06	1.83011e+06	1.62285e+06	-
Lcsp001929	Ala-Glu-Leu	Amino acids and derivatives	Amino acids and derivatives	C14H25N3O6	332.18	173.09	331.174	[M+H]+	3	-	-	33144.4	55878.9	16215	26686.8	39536.2	25198.8	48287.9	50561.3	24132.9	45178.4	22487.8	19623.4	56375.2	45922.4	36018.9	-
MWS201466	Pro-Trp	Amino acids and derivatives	Amino acids and derivatives	C16H19N3O3	302.15	188.07	301.143	[M+H]+	3	35310-39-5	-	24974.2	27077.6	37652.4	2801.52	15014.1	32579.5	2801.52	2801.52	2801.52	14007.6	17641.5	2801.52	40037	27940.3	23034.8	-
Zbsp005891	Tricin-5-O-guaiacylglycerol-ether-7-O-Rhamnoside*	Flavonoids	Flavones	C33H36O15	673.21	331.08	672.205	[M+H]+	3	-	-	72812.2	46056.6	93463.7	104402	66165.9	122797	131920	123785	94367.3	142585	102980	159295	147985	105017	140324	-
Zbsp006059	Tricin-5-O-(4'-O-Rhamnoside)-guaiacylglycerol-ether*	Flavonoids	Flavones	C33H36O15	673.21	331.08	672.205	[M+H]+	3	-	-	72812.2	46056.6	93463.7	104402	66165.9	122797	131920	123785	94367.3	142585	102980	159295	147985	105017	140324	-
Lmdp003146	Rhododendrol	Others	Alcohol compounds	C10H14O2	167.11	93.07	166.099	[M+H]+	3	501-96-2	C17690	90126.8	85240.6	8923.35	59552.5	100945	70323.2	101341	94229.3	125872	8923.35	44616.7	8923.35	101781	73671.8	54545.7	-
Yaap002815	pentacyclo[4.2.0.02,5.03,8.04,7]oct-2-en-1-ol	Others	Others	C8H6O	119.05	91.05	118.042	[M+H]+	3	-	-	2.63014e+06	2.03875e+06	2.32268e+06	2.04637e+06	1.96838e+06	1.67322e+06	142117	981039	142117	710584	142117	142117	1.22193e+06	1.19574e+06	1.27433e+06	-
pme2828	4-Nitrophenol	Others	Others	C6H5NO3	140.03	98.96	139.027	[M+H]+	3	100-02-7	C00870	1.57561e+07	8.43032e+06	1.02798e+07	1.37547e+06	1.37547e+06	1.37547e+06	1.07882e+07	1.5144e+07	6.97181e+06	1.37547e+06	1.37547e+06	1.37547e+06	6.87733e+06	7.38442e+06	7.28047e+06	-
Zbkp000480	N2-Acetyl-L-lysine	Amino acids and derivatives	Amino acids and derivatives	C8H16N2O3	189.12	84.08	188.116	[M+H]+	3	1946-82-3	C12989	7.70865e+06	5.51078e+06	6.65518e+06	1.10216e+06	1.10216e+06	1.10216e+06	1.00842e+07	1.05579e+07	1.05663e+07	1.13455e+07	1.16076e+07	1.12274e+07	1.10128e+07	1.03417e+07	9.4125e+06	-
Lmlp001118	3'-Glucosyl-6,7-dihydroxy-N-methyl-benzyltetrahydroisoquinoline	Alkaloids	Isoquinoline alkaloids	C23H29NO8	448.2	286.15	447.189	[M+H]+	3	-	-	258464	240572	291714	15119	15119	15119	86620	125455	97254.2	91985.5	75594.8	84885.1	162761	145228	216867	-
Lmmp001673	2-Ethyl-3-methylmaleimide-N-glucoside	Alkaloids	Alkaloids	C13H19NO7	302.12	140.07	301.116	[M+H]+	3	-	-	191540	405066	248900	21068.6	109155	105343	21068.6	21068.6	154060	161631	239873	277849	229623	201546	187022	-
Lmhp010515	LysoPC 17:0(2n isomer)*	Lipids	LPC	C25H52NO7P	510.36	184.07	509.348	[M+H]+	1	-	-	62742.7	25533.2	55981.1	47186.4	35342	64581.3	421830	624474	257659	76379.3	77925.7	74093.4	163747	187186	159581	-
Lcfp093641	3beta-Hydroxysolanasconebeta-sophoroside	Others	Ketone compounds	C27H42O12	559.27	235.17	558.268	[M+H]+	3	-	-	279429	223471	237514	347975	263116	268264	528122	424030	440527	410505	454798	479467	419811	325421	472011	-
mws0333	5-Methoxytryptamine	Alkaloids	Plumerane	C11H14N2O	191.12	159.07	190.111	[M+H]+	3	608-07-1	C05659	505179	272297	448087	410120	351367	283934	389609	356959	320658	339662	333239	198415	349389	401066	375110	ko00380
MWSslk209	Rhapontin	Others	Stilbene	C21H24O9	421.148	259.097	420.142	[M+H]+	3	155-58-8	C10288	21985.1	26234.2	25520.9	17968.3	33629	27617.1	16729.2	3030.66	31190.2	3030.66	15153.3	29668.7	26399.5	47031.3	29413.6	-
pme0166	1-Methylxanthine	Nucleotides and derivatives	Nucleotides and derivatives	C6H6N4O2	167.06	110.03	166.049	[M+H]+	3	6136-37-4	C16358	76693.1	142342	39558.9	171158	5247.54	95409.1	5247.54	5247.54	5247.54	29939.7	55062.7	63429.3	26237.7	68654.7	64503.5	ko00232,ko01100,ko01110
MWSslk055	Nevadensin	Flavonoids	Flavones	C18H16O7	345.1	315.06	344.09	[M+H]+	3	10176-66-6	C10111	1526.95	1526.95	1526.95	1526.95	1526.95	1526.95	10315.7	9648.84	7634.76	22047.8	25674.3	44668.8	11875.3	11285.7	15042.4	-
Lmhp008742	LysoPC 20:5	Lipids	LPC	C28H48NO7P	542.32	184.07	541.317	[M+H]+	2	162440-04-2	-	39854.1	4885.53	4885.53	56986.9	24427.7	39201.5	29255.1	30333.5	57135.4	108428	132231	133632	60787.5	34657.7	31383.3	-
pme2954	Quercetin	Flavonoids	Flavonols	C15H10O7	303.05	137.02	302.043	[M+H]+	3	117-39-5	C00389	37163.4	25968.1	30802.2	58972.8	60445.2	34513.4	30428.4	25241.9	36485.5	52916.7	40235.3	63729	37191	54035.8	53959.3	ko00941,ko00944,ko01100,ko01110
pmb0786	D-Glucosamine	Others	Saccharides	C6H13NO5	180.09	163.06	179.079	[M+H]+	3	3416-24-8	C00329	3.67983e+06	3.48984e+06	3.17907e+06	3.2915e+06	3.11961e+06	2.90252e+06	3.06568e+06	3.4624e+06	3.13218e+06	2.72039e+06	2.84715e+06	2.9046e+06	4.69883e+06	3.22826e+06	3.68666e+06	ko00520,ko01100,ko01250
Wbhp009515	Tagalsin Q	Terpenoids	Terpene	C18H26O2	275.2	275.2	274.193	[M+H]+	3	-	-	183119	245232	114505	217130	70932	86872.9	4370.65	4370.65	4370.65	21853.2	4370.65	63183.5	123630	102645	105568	-
Lmqp002784	Salicylamide	Alkaloids	Alkaloids	C7H7NO2	138.06	77.04	137.048	[M+H]+	3	65-45-2	-	123675	138571	112752	113939	113080	87838.3	93601.2	133391	86305	59438	76123.1	50594.8	92770.9	100973	94271.2	-
Lsjp211201	3S-3-hydroxy-β-damascon	Terpenoids	Monoterpenoids	C13H20O2	209.15	137.1	208.146	[M+H]+	3	-	-	49754.5	49754.5	49754.5	49754.5	49754.5	49754.5	313541	362833	450363	739303	625327	554310	446945	248773	304604	-
Yaap004664	3-Oxo-Alpha-Ionol,4-(3-Hydroxy-1-Butenyl)-3,5,5-Trimethyl-2-Cyclohexen-1-One	Others	Others	C13H20O2	209.15	137.09	208.146	[M+H]+	3	110114-85-7	-	49754.5	49754.5	49754.5	49754.5	49754.5	49754.5	313541	362833	450363	739303	625327	554310	446945	248773	304604	-
MWS201470	Met-Arg	Amino acids and derivatives	Amino acids and derivatives	C11H23N5O3S	306.16	175.12	305.152	[M+H]+	3	60461-10-1	-	21799.2	3128.79	3128.79	20556	18390.2	21588.8	20831.1	51266.5	46431	20366.7	33229.4	26716.9	31561	15644	40153.4	-
Lcsp002417	Ser-Val-Leu	Amino acids and derivatives	Amino acids and derivatives	C14H27N3O5	318.2	159.11	317.195	[M+H]+	3	-	-	81956.5	85967.5	84666	23316.1	72892.5	60960.8	4663.23	4663.23	4663.23	62958.7	4663.23	57194.1	72515.2	99200.2	69635.3	-
Hmlp001371	Cyclo(Tyr-Ala)	Amino acids and derivatives	Amino acids and derivatives	C12H14N2O3	235.11	120.08	234.1	[M+H]+	3	21754-26-7	-	7574.27	7574.27	7574.27	56488.1	44866.2	47389.3	67754.9	7574.27	7574.27	48150.9	37871.4	45337.6	38506.8	47474	56461.2	-
MWS20627g	L-Tyrosinamide	Amino acids and derivatives	Amino acids and derivatives	C9H12N2O2	181.1	136.08	180.09	[M+H]+	3	4985-46-0	-	21350.5	16035.7	22827.8	19699.1	42469.3	45554.5	101079	61622.7	100249	150022	62240.6	73001.8	106822	76684.6	68229.7	-
MWSHY0065	Catechin	Flavonoids	Flavanols	C15H14O6	291.086	139.038	290.079	[M+H]+	3	154-23-4	C06562	37465.2	18126.3	38723.6	27876.5	32553.5	20059.3	3625.27	3625.27	3625.27	3625.27	3625.27	3625.27	26034.3	22410.7	34719.9	ko00941,ko01110
Zbsp004151	Tricin-7-O-(6'-O-glucoside)glucuronicacid	Flavonoids	Flavones	C29H32O18	669.16	331.08	668.159	[M+H]+	3	-	-	5210.22	5210.22	5210.22	5210.22	5210.22	5210.22	275461	654664	26051.1	5210.22	5210.22	5210.22	186203	83525	135858	-
MW0150932	His-Glu-Val	Amino acids and derivatives	Amino acids and derivatives	C16H25N5O6	384.18	145.05	383.18	[M+H]+	3	-	-	1350.73	20640.6	1350.73	25469.2	20459.3	6753.64	26105.6	26101.4	42368	1350.73	40118.6	1350.73	24546.6	23872	30306	-
Lmmp002143	Gossypetin-3-O-(6''-malonyl)glucoside	Flavonoids	Flavonols	C24H22O16	567.1	319.05	566.091	[M+H]+	3	-	-	78359.6	69451	48496	95806.7	38613.6	67432	37248.4	7136.22	45019.9	1427.24	24224.4	1427.24	32497.7	40836.6	56771.9	-
Lacp004858	Glucosyl-(2R)-Phellodensin-F	Flavonoids	Flavanones	C32H40O15	665.245	341.138	664.237	[M+H]+	3	-	-	15424.8	21502.2	3084.95	3084.95	3084.95	3084.95	55559.2	22315.1	29452.2	26458.8	15806.5	37012.6	31722	33710.7	47917.6	-
pma1839	N-Sinapoylcadaverine	Alkaloids	Phenolamine	C16H24N2O4	309.18	207.07	308.174	[M+H]+	3	-	-	5240.74	5240.74	5240.74	5240.74	33142	5240.74	61984.4	89642.4	65923.8	26203.7	32507.5	35437.3	31715.4	40214.3	34323.7	-
Smnp003415	7-O-Methylaloesin	Flavonoids	Other Flavonoids	C20H24O9	409.15	247.09	408.142	[M+H]+	3	-	-	106498	70300.1	149191	76475.5	90712.3	58421.9	93401.8	91979.8	94251	47576.3	36463.7	47699.6	49469.4	75857.3	75216.7	-
pme3285	Afzelechin (3,5,7,4'-Tetrahydroxyflavan)	Flavonoids	Flavanols	C15H14O5	275.09	139.04	274.084	[M+H]+	3	2545-00-8	C09320	23018.3	1007.3	1007.3	5036.52	9552.85	14986.6	22548.4	23148.9	45283.9	1007.3	16311.3	11897	13597.5	23283.6	23465.4	ko00941,ko01110
Latp003160	6-Hydroxymellein*	Lignans and Coumarins	Coumarins	C10H10O4	195.06	117.03	194.057	[M+H]+	3	70901-60-9	C02379	1.19539e+06	876991	935266	929013	642876	680208	490267	806768	1.00892e+06	950419	914931	766502	503024	740417	710507	-
Wcop007436	8-hydroxy-8-(hydroxymethyl)-11b-methyldodecahydro-6a,9-methanocyclohepta[a]naphthalen-3(2H)-one	Terpenoids	Ditepenoids	C18H28O3	293.21	201.13	292.204	[M+H]+	3	-	-	22122.8	31070.1	21998.4	6089.7	20733.9	17380.1	1217.94	1217.94	21695.7	13073.2	59563.2	50969.6	27574.6	41868.5	17858.6	-
Ladp000413	Mimoside	Alkaloids	Alkaloids	C14H20N2O9	361.12	199.07	360.117	[M+H]+	3	36518-12-4	-	149700	66457	142153	1879.08	25218	14420.4	148016	171961	66561.9	17933.4	23943.8	9395.38	49115.2	73023.7	75187.3	-
MWSHC2011	5-Hydroxy-L-tryptophan	Amino acids and derivatives	Amino acids and derivatives	C11H12N2O3	221.09	162.06	220.085	[M+H]+	3	4350-09-8	C00643	6274.19	49009.9	77157.6	31371	58082.7	56667.8	92317.6	79618.6	85431.7	102489	125272	91537	69560	67799.3	65143.2	ko00380,ko01100
pmp001247	Feruloylcholine glucoside	Alkaloids	Phenolamine	C21H32NO9+	442.21	221.08	442.207	[M]+	3	-	-	41210	34369	48707.6	58673.9	51879.4	92437.9	4215.27	21076.3	4215.27	4215.27	4215.27	4215.27	32590.1	21268.9	25034.5	-
Wahp002483	N-Cis-Cinnamoylputrescine	Alkaloids	Phenolamine	C13H18N2O	219.15	131.05	218.143	[M+H]+	3	-	-	295687	166585	262599	378856	303354	368670	484830	274722	465959	376778	317609	325062	226829	226239	444835	-
Wbmp002658	Ajaconine	Alkaloids	Alkaloids	C22H33NO3	360.25	360.25	359.246	[M+H]+	3	-	C08656	51476.3	38738.3	51714.1	7747.66	7747.66	7747.66	70759.4	60838.7	77765.2	92381.5	99036.4	90026.6	89769.5	113112	75593.2	-
MWS201400	Val-Trp	Amino acids and derivatives	Amino acids and derivatives	C16H21N3O3	304.17	188.07	303.158	[M+H]+	3	24587-37-9	-	33373.5	28516.1	35418.2	61712.2	3113.72	34330.5	27496.7	48044.2	27001.6	30459.8	3113.72	3113.72	15568.6	28699.6	33362.5	-
Lmmp003783	Quercetin-3-O-glucuronide	Flavonoids	Flavonols	C21H18O13	479.09	303.05	478.075	[M+H]+	3	22688-79-5	-	24212.5	106319	41399	107446	56509.4	39213	3328.84	3328.84	3328.84	41891.8	26919	16644.2	18244.6	22287.8	20202.9	-
MWSHC2067	Protocatechualdehyde	Others	Aldehyde compounds	C7H6O3	139.04	65.04	138.032	[M+H]+	3	139-85-5	C16700	133471	194792	154519	147764	219579	178330	9791.51	9791.51	9791.51	9791.51	9791.51	139805	48957.5	94559.9	112765	ko00950
Smdp002817	Farfugine	Alkaloids	Pyrrole alkaloids	C13H21NO3	240.16	140.1	239.152	[M+H]+	3	86194-08-3	-	10161.3	16210.2	20831.2	19279.3	32855.4	19317.3	2032.25	25530.3	2032.25	31169.7	21745.9	20625.9	21858.1	26312	22276.7	-
Cmyp005062	Salireposide	Phenolic acids	Phenolic acids	C20H22O9	407.13	245.08	406.126	[M+H]+	3	16955-55-8	-	101668	127802	39030.9	60944	39937.6	18465.5	133956	117163	163810	101264	127474	170515	78042.3	127205	137674	-
Zapp012051	2-prenyl-3,4'-dihydroxy-5-methoxystilbene	Others	Stilbene	C20H22O3	311.16	135.04	310.157	[M+H]+	3	-	-	43513.7	48155.1	21710.7	42461	10740.1	8717.72	7600.37	1520.07	1520.07	1520.07	1520.07	1520.07	18119.1	19432.1	11096.6	-
Lhqp101805	Skimmin (7-Hydroxycoumarin-7-O-glucoside)	Lignans and Coumarins	Coumarins	C15H16O8	325.09	163.04	324.084	[M+H]+	3	93-39-0	-	64087.3	42810.9	63304.6	42672	44752.1	66587.5	35769.4	31639.2	51465.9	6327.85	6327.85	6327.85	69492.7	34058.4	37774.8	-
pmp000530	Phellodendroside	Flavonoids	Flavanonols	C26H30O11	519.19	357.13	518.179	[M+H]+	3	40451-69-2	-	7726.96	7726.96	7726.96	137767	153466	38634.8	7726.96	7726.96	7726.96	55400.9	129663	104544	113468	202288	185314	-
Sasp010181	1,2-Dioctanoyl-sn-glycero-3-phosphocholine	Lipids	LPC	C24H48NO8P	510.32	184.07	509.312	[M+H]+	3	19191-91-4	-	73707.8	33882.7	69141.7	29121.6	41797.7	49874.8	358176	597312	221702	94433.3	77345.3	57005.1	213981	200993	183429	-
Walp004995	2-Aminododecane-1,3,4-triol	Lipids	Sphingolipids	C12H27NO3	234.21	88.08	233.199	[M+H]+	3	-	-	7949.85	88893.2	196454	1589.97	1589.97	1589.97	24985.5	18944.9	28085.7	1589.97	1589.97	1589.97	22155.3	19064.7	12172.2	-
Lahp003599	Homoeriodictyol-7,4'-di-O-β-D-glucopyranoside	Flavonoids	Flavanones	C28H34O16	627.19	303.09	626.185	[M+H]+	3	-	-	13163.4	13163.4	13163.4	70717.2	13163.4	13163.4	191374	133456	258744	146974	117836	117684	153702	65817.1	204123	-
mws1105	Gramine	Alkaloids	Plumerane	C11H14N2	175.12	130.07	174.116	[M+H]+	3	87-52-5	C08304	764055	647488	740360	681727	765103	853752	1.93391e+06	1.63837e+06	1.88231e+06	1.89261e+06	1.79108e+06	1.89777e+06	1.44339e+06	1.29326e+06	1.57414e+06	ko00999,ko01110
Lalp013087	Bis(2-ethyl-hexyl)-phthalate	Phenolic acids	Phenolic acids	C24H38O4	391.28	149.02	390.277	[M+H]+	1	-	-	9.85078e+06	9.56163e+06	7.77411e+06	1.01406e+07	8.25579e+06	1.04394e+07	1.32411e+07	1.47863e+07	1.35957e+07	1.30959e+07	1.00665e+07	8.86734e+06	2.84753e+06	3.35695e+06	3.06674e+06	-
Zjxp110312	12-Carboxyeudesma-3,11(13)-diene(Isocostic acid)*	Terpenoids	Sesquiterpenoids	C15H22O2	235.17	161.13	234.162	[M+H]+	3	69978-82-1	-	55678.5	68650.3	31818.1	60894.1	26367.4	39855.2	34162	2355.7	20169.5	18044.2	2355.7	11778.5	34449.9	32272.5	35757.7	-
zjbp111608	11-hydroxyvalenc-1(10),8-dien-2-one*	Terpenoids	Sesquiterpenoids	C15H22O2	235.17	161.13	234.162	[M+H]+	3	-	-	55678.5	68650.3	31818.1	60894.1	26367.4	39855.2	34162	2355.7	20169.5	18044.2	2355.7	11778.5	34449.9	32272.5	35757.7	-
MWSslk066	3-Hydroxy-4-methoxybenzoic acid; Isovanillic Acid	Phenolic acids	Phenolic acids	C8H8O4	169.05	65.04	168.042	[M+H]+	3	645-08-9	-	86317.7	5502.93	5502.93	46343.8	34786.3	49694.4	46806.8	52403.8	5502.93	5502.93	79105.4	5502.93	70847.3	81238.3	27514.7	-
Lmyp003348	Kaempferol-3-O-(6''-galloyl)galactoside	Flavonoids	Flavonols	C28H24O15	601.12	287.06	600.111	[M+H]+	3	-	-	31232.2	1390.05	28534.2	12624.1	17381.8	15967.6	27754.8	12489.7	6950.26	1390.05	1390.05	1390.05	28619.7	34811.7	25614.3	-
pmb0703	Chrysoeriol-6-C-glucoside-7-O-(6''-feruloyl)glucoside	Flavonoids	Flavones	C38H40O19	801.22	445.3	800.216	[M+H]+	3	-	-	675.204	40315.1	13500.4	3376.02	25339.1	42182.1	28763.5	30046.8	20264	675.204	675.204	675.204	30957	54161.2	67566.8	-
Zmsp000237	1,4-Dideoxy-1,4-imino-(2-O-β-D-glucosyl)-D-arabinitol	Alkaloids	Pyrrole alkaloids	C11H21NO8	296.13	134.08	295.127	[M+H]+	3	-	-	22733.5	46868.4	36124.6	46680.7	23607.3	41216	21835.6	20054.7	4010.93	53893.9	38572.3	29402.2	25535.3	34821.1	31943.4	-
MWS201227	Cys-Met	Amino acids and derivatives	Amino acids and derivatives	C8H16N2O3S2	253.06	203.05	252.06	[M+H]+	3	61013-54-5	-	2746.6	2746.6	13733	2746.6	2746.6	2746.6	2746.6	24787	63229	18000.3	34877.8	24893.1	31564.2	23799.3	18769.5	-
Wdhp003324	(1s)-1-[(4-hydroxyphenyl)methyl]-7-methoxy-1,2,3,4-tetrahydroisoquinolin-8-ol	Alkaloids	Isoquinoline alkaloids	C17H19NO3	286.14	107.05	285.137	[M+H]+	3	-	-	15348.1	29567.2	26953	27558.1	27985.9	41619	2630.81	2630.81	23208.1	27552.6	13154.1	15257.7	21515.7	26662.7	32674.4	-
Lmyp003387	2-Oxo-3,4-dihydro-1H-quinoline-3-carboxylic acid	Alkaloids	Quinoline alkaloids	C10H9NO3	192.07	146.06	191.058	[M+H]+	3	246867-17-4	-	147651	85032.3	138071	126710	175968	96455	17006.5	97312.4	17006.5	209688	315168	216315	313999	148672	210393	-
Zdcp004025	Epigallocatechin-3-O-(3-O-methyl)gallate	Flavonoids	Flavanols	C23H20O11	473.106	139.04	472.101	[M+H]+	3	83104-87-4	-	2025	2025	2025	2025	2025	2025	46602.2	17977.7	48453.6	10125	30171	61918.2	21282.1	25826.6	27664	-
Qmqp102515	Leucodin	Terpenoids	Sesquiterpenoids	C15H18O3	247.13	187.11	246.126	[M+H]+	3	17946-87-1	C09394	3979.96	3979.96	3979.96	3979.96	19899.8	25389.9	20493.4	3979.96	3979.96	56098.1	47388.7	56645.9	31404.7	25563.4	27523.3	-
pmb0725	Tricin-7-O-(2''-feruloyl)glucoside	Flavonoids	Flavones	C33H32O15	669.18	331.08	668.174	[M+H]+	3	-	-	2454	14557.9	2454	2454	2454	17948.7	13037.8	12488.3	12270	33663.7	43063.6	53258.7	26524.8	17147.8	24039.1	-
pmb2319	LysoPC 15:0*	Lipids	LPC	C23H48NO7P	482.32	184.07	481.317	[M+H]+	1	108273-89-8	-	6741.8	6741.8	6741.8	43320.9	37494.9	33709	263274	231987	172498	76921.7	64230.3	53945.1	169351	126553	81175.8	-
Zbsp004711	Tricin-5-O-(4'-O-glucoside)-syringylalcoholether*	Flavonoids	Flavones	C32H34O15	659.19	331.08	658.19	[M+H]+	1	-	-	863032	1.33765e+06	943162	1.27895e+06	1.18202e+06	1.16827e+06	1.3637e+06	662398	1.16017e+06	794735	1.01949e+06	782644	938385	1.02126e+06	1.06647e+06	-
Zbsp004897	Tricin-7-O-(4'-O-glucoside)-syringylalcoholether*	Flavonoids	Flavones	C32H34O15	659.19	331.08	658.19	[M+H]+	1	-	-	863032	1.33765e+06	943162	1.27895e+06	1.18202e+06	1.16827e+06	1.3637e+06	662398	1.16017e+06	794735	1.01949e+06	782644	938385	804600	1.06647e+06	-
Lmqp001457	Methyl gallate-4-O-β-D-glucoside	Phenolic acids	Phenolic acids	C14H18O10	347.096	153.018	346.09	[M+H]+	3	-	-	2529.29	12646.5	26356.8	49636.2	54259	54828.3	2529.29	34766.4	2529.29	44994.1	32836	27893.4	46748.7	33273.2	31781.6	-
Zbsp003857	3'-O-Methyltricetin-5-O-glucoside*	Flavonoids	Flavones	C22H22O12	479.12	317.06	478.111	[M+H]+	3	-	-	114321	7056.55	70005.7	7056.55	7056.55	7056.55	105627	7056.55	7056.55	7056.55	7056.55	7056.55	97175	35282.8	68893.7	-
Zmdp004112	Genistein-7-O-(6''-malonyl)glucoside	Flavonoids	Isoflavones	C24H22O13	519.11	271.06	518.106	[M+H]+	3	-	-	22779.5	16878.2	2110.42	20708.4	10552.1	22877.5	165266	130673	168354	175135	140831	2110.42	88108.3	116916	123508	-
pme0274	6-Aminocaproic acid	Organic acids	Organic acids	C6H13NO2	132.1	69.07	131.095	[M+H]+	1	60-32-2	C02378	98495.3	17924	89619.9	138722	878300	168849	231049	193893	204725	305748	291793	1.36841e+06	226363	144029	240548	ko01100
Wdtp002885	methyl-4,5-diacetyloxy-3-hydroxy-6-[4-(hydroxymethyl)phenoxy]oxane-2-carboxylate	Phenolic acids	Phenolic acids	C18H22O10	399.129	279.086	398.121	[M+H]+	3	-	-	2935.75	2935.75	14678.7	2935.75	2935.75	2935.75	25989.8	20384.8	2935.75	16707.6	24454	41585.9	39599.2	35234.8	26545.8	-
Zmdp000976	S-(2-Carboxypropyl)cysteine	Amino acids and derivatives	Amino acids and derivatives	C7H13NO4S	208.06	119.02	207.056	[M+H]+	3	6852-42-2	-	8637.31	8637.31	8637.31	48023.9	86859.3	8637.31	8637.31	8637.31	8637.31	56890.1	53662.6	64566.8	61997.9	43186.6	43425	-
MWS201480	Tyr-Ala	Amino acids and derivatives	Amino acids and derivatives	C12H16N2O4	253.12	136.08	252.111	[M+H]+	3	730-08-5	-	14963.5	32029.8	15384.3	18521.4	17743.7	19621.9	22215.6	25939.3	28923.6	20552.2	22102.4	9279.67	54248	32241.4	50691.8	-
Zmcp102504	Marmesinin	Lignans and Coumarins	Coumarins	C20H24O9	409.15	247.1	408.142	[M+H]+	3	495-30-7	-	6163.46	6163.46	6163.46	6163.46	6163.46	6163.46	6163.46	6163.46	6163.46	76465.8	36846.6	53782.2	30817.3	84038.3	72896.5	-
Wdgp004715	Strictamine	Alkaloids	Alkaloids	C20H22N2O2	323.176	291.149	322.168	[M+H]+	3	6475-05-4	-	34952.3	2957.07	2957.07	2957.07	2957.07	2957.07	18820.5	60903.4	30183.4	39425.4	46188.7	2957.07	21129.8	14785.4	29040.3	-
MWStz566	Swertiajaponin	Flavonoids	Flavones	C22H22O11	463.12	313.07	462.116	[M+H]+	1	6980-25-2	C10187	2.88127e+06	4.32452e+06	3.04827e+06	6.17195e+06	2.97851e+06	5.68503e+06	2.18104e+06	3.29743e+06	2.18369e+06	5.63085e+06	3.21775e+06	2.37543e+06	3.94072e+06	2.59824e+06	2.95321e+06	-
Hmsp006240	[6]-Gingerdione	Phenolic acids	Phenolic acids	C17H24O4	293.171	137.06	292.168	[M+H]+	3	61871-71-4	C10459	39358.9	53461.5	23556.2	70483.6	39136.5	25136.5	1304.35	1304.35	1304.35	1304.35	9608.33	6521.75	30248.6	23676.4	34117.7	-
MWSprf117	5-Hydroxy-DL-tryptophan(5-HTP)	Amino acids and derivatives	Amino acids and derivatives	C11H12N2O3	221.09	130.06	220.085	[M+H]+	1	56-69-9	C01017	46793.3	46733.6	31456.1	31754.2	21502.6	14230.6	106747	120261	166676	151744	106955	91681.9	110626	95059.5	89533.4	-
mws1050	O-Acetylserine	Amino acids and derivatives	Amino acids and derivatives	C5H9NO4	148.06	88.04	147.053	[M+H]+	3	5147-00-2	C00979	471975	436999	258399	194137	225576	26257.5	212895	131287	242458	26257.5	26257.5	26257.5	237666	292603	226677	ko00270,ko00908,ko00920,ko01100,ko01110,ko01200,ko01230,ko04122
pmp000384	Isoliquiritin	Flavonoids	Chalcones	C21H22O9	419.13	257.08	418.126	[M+H]+	3	5041-81-6	C16978	648.858	648.858	648.858	3244.62	20724	28292.4	34377.6	3244.29	29018.9	648.858	28773.4	46137	12969.2	29805.6	33655.1	-
MW0147991	Cys-Asp-His	Amino acids and derivatives	Amino acids and derivatives	C13H19N5O6S1	374.11	194.04	373.106	[M+H]+	3	-	-	12027.9	12027.9	12027.9	12027.9	12027.9	12027.9	192058	224187	166785	60139.6	61877.3	141245	202504	88237.5	243533	-
pme0057	L-Homocysteine	Amino acids and derivatives	Amino acids and derivatives	C4H9NO2S	136.04	118.03	135.035	[M+H]+	3	6027-13-0	C00155	409304	251701	495095	422215	782916	685103	1.378e+06	1.05748e+06	1.69532e+06	1.6843e+06	1.14772e+06	1.34814e+06	1.10347e+06	1.01918e+06	1.04568e+06	ko00270,ko00920,ko01100,ko01110,ko01230
Qmwp111506	1-Methyl-2-[(Z)-6-undecyl]-4(1H)-quinolone	Alkaloids	Alkaloids	C21H29NO	312.23	81.07	311.225	[M+H]+	3	-	-	21729.6	25576.5	11575.7	20603.2	5649.69	7047.19	1026.71	1026.71	1026.71	1026.71	1026.71	1026.71	9078.77	8953.74	5133.54	-
Wbjp001390	3-(2-aminoethyl)-4,7-dihydro-1-indole-5,6-dione	Alkaloids	Alkaloids	C10H10N2O2	191.08	174.055	190.074	[M+H]+	3	-	-	2123.9	10619.5	2123.9	2123.9	2123.9	2123.9	53617.3	57817.2	46086.4	2123.9	26906.7	2123.9	29532.3	54544.7	27328.8	-
Hmbp001276	Gallacetophenone	Others	Ketone compounds	C8H8O4	169.05	65.03	168.042	[M+H]+	3	528-21-2	-	88070.3	149387	178328	87096.7	56962	109058	10262.2	60961.4	103923	97539.2	84161.4	51311	77216.7	111428	99792.9	-
Zbkp001658	Tuliposide A	Others	Others	C11H18O8	279.11	99.04	278.1	[M+H]+	3	19870-30-5	C08561	138339	4.13613e+06	138339	138339	138339	138339	691696	3.83843e+06	1.81649e+06	138339	138339	138339	1.89894e+06	1.12285e+06	1.1247e+06	-
Sazp004372	Bursehernin	Lignans and Coumarins	Lignans	C21H22O6	371.15	167.07	370.142	[M+H]+	2	-	C21183	5559.16	5559.16	5559.16	5559.16	27795.8	5559.16	5559.16	5559.16	56542.6	5559.16	5559.16	5559.16	28657.2	45225	34121.9	ko00999,ko01100,ko01110
Lmsp002982	Quercetin-3-O-sophoroside-7-O-rhamnoside	Flavonoids	Flavonols	C33H40O21	773.21	303.05	772.206	[M+H]+	3	-	-	485.309	485.309	485.309	485.309	485.309	485.309	485.309	485.309	485.309	2426.55	12815.4	41778	16975.7	11006.1	28179.6	-
MWSmce295	1-Arabinosyluracil	Nucleotides and derivatives	Nucleotides and derivatives	C9H12N2O6	245.07	113.03	244.07	[M+H]+	3	3083-77-0	-	147221	121107	160401	100258	92428.6	104270	128073	194386	133690	102366	105658	18485.7	149126	151479	130370	-
Wasyqp3263	Quercetin 6-C-Glucoside	Flavonoids	Flavones	C21H20O12	465.1	315.05	464.096	[M+H]+	2	-	-	24092.3	1950.71	39675	1950.71	1950.71	1950.71	22910.7	1950.71	1950.71	9753.57	12813	31181.4	16487.2	39488.6	42819.3	-
pmb0508	p-Coumaroylagmatine	Alkaloids	Phenolamine	C14H20N4O2	277.17	147.04	276.159	[M+H]+	1	7295-86-5	C04498	6105.24	6105.24	6105.24	6105.24	33942.3	30526.2	418808	687152	1.81179e+06	6105.24	6105.24	6105.24	391754	291329	370756	ko00999,ko01100,ko01110
MWSslk194	7-Hydroxy-4-methyl-8-nitrocoumarin	Lignans and Coumarins	Coumarins	C10H7NO5	222.04	148.05	221.032	[M+H]+	3	19037-69-5	-	2104.68	2104.68	2104.68	2104.68	2104.68	2104.68	10523.4	20233.5	25454.7	27710.2	33594	33356.1	24588.1	14489.5	15691.8	-
Wasdp02452	7-(1-hydroxyethyl)chromen-2-one*	Lignans and Coumarins	Coumarins	C11H10O3	191.07	147.04	190.063	[M+H]+	2	-	-	17303.2	17303.2	17303.2	17303.2	17303.2	17303.2	199086	172042	272714	159716	193028	195771	121118	86516	106708	-
Zbqp001937	2,6-diamino-7-methyl-5-oxooctanoic acid	Amino acids and derivatives	Amino acids and derivatives	C9H18N2O3	203.14	130.05	202.132	[M+H]+	2	-	-	1.53893e+06	873600	1.49637e+06	1.30228e+06	1.15387e+06	1.34568e+06	174720	174720	174720	3.04026e+06	2.93308e+06	3.07052e+06	2.50656e+06	2.39573e+06	2.72701e+06	-
Zbsp008181	Persicogenin (5,3'-dihydroxy-7,4'-dimethoxyflavanone)	Flavonoids	Flavanones	C17H16O6	317.1	167.04	316.095	[M+H]+	3	28590-40-1	-	2686.93	2686.93	2686.93	2686.93	303642	2686.93	2686.93	2686.93	2686.93	2686.93	2686.93	13434.6	46934.7	38722.8	32857.6	-
Lagp003275	Malonyl roseoside	Terpenoids	Sesquiterpenoids	C22H32O11	473.2	207.14	472.195	[M+H]+	1	-	-	52286.2	51662.8	53041.6	98392.9	39116.7	74965.8	390173	459874	331869	595034	421389	294363	380702	184618	188873	-
Walp003002	Fraxetin 7-O-Apiosylglucoside	Lignans and Coumarins	Coumarins	C21H26O14	503.139	209.045	502.132	[M+H]+	3	-	-	3165.49	3165.49	3165.49	3165.49	24721.9	3165.49	3165.49	3165.49	3165.49	15827.5	16752.7	26659.1	46364.1	21286.2	30649.2	-
pme3005	N,N-Dimethylformamide	Alkaloids	Alkaloids	C3H7NO	74.06	46.03	73.0528	[M+H]+	3	68-12-2	C03134	2.04557e+06	1.69403e+06	1.70978e+06	1.70759e+06	1.52507e+06	1.67825e+06	1.35215e+06	1.56045e+06	1.23808e+06	1.20814e+06	1.46466e+06	1.24414e+06	1.774e+06	1.71481e+06	1.74952e+06	-
Wbhp009517	Tagalsin P	Terpenoids	Terpene	C18H28O3	293.21	275.2	292.204	[M+H]+	3	-	-	125294	164956	115325	78008.6	80191.6	78146.2	39357.7	43042.6	32053	33479.3	27294.6	33515.5	114882	100235	88842.8	-
pmp000238	Luteolin-6-C-arabinoside-7-O-glucoside	Flavonoids	Flavones	C26H28O15	581.15	383.07	580.143	[M+H]+	1	-	-	945509	1.22291e+06	632956	126591	126591	126591	126591	126591	126591	126591	126591	126591	1.19624e+06	1.29694e+06	1.26566e+06	-
Lmmn004032	Cis-Jasmone	Others	Ketone compounds	C11H16O	163.11	148.06	164.12	[M-H]-	3	488-10-8	C08490	111329	124131	129255	240255	169481	252685	110708	129292	148999	203864	291933	245976	193398	177806	146892	-
Wahln03616	Demethylsyringin	Lignans and Coumarins	Lignans	C16H22O9	357.12	195.07	358.126	[M-H]-	2	-	-	4.71066e+06	4.14286e+06	5.76944e+06	5.37329e+06	5.89846e+06	5.99453e+06	8.5548e+06	9.84568e+06	8.92103e+06	1.07275e+07	8.38005e+06	1.00305e+07	9.26663e+06	8.83433e+06	8.52936e+06	-
Zaxn005652	Pisiferic acid	Terpenoids	Ditepenoids	C20H28O3	315.2	315.2	316.204	[M-H]-	3	67494-15-9	C09163	69705.8	41696.6	52403.8	47613.5	52710.7	58347.9	78589.1	92866.9	114897	84210.3	66043.9	70236.8	55896.5	43024.5	35001.2	ko00904,ko01110
Zmln000899	Syringaldehyde-4-O-glucoside	Others	Aldehyde compounds	C15H20O9	343.11	181.05	344.111	[M-H]-	3	-	-	4.45346e+06	3.63447e+06	5.79273e+06	3.84863e+06	4.80205e+06	4.9376e+06	8.13897e+06	8.39156e+06	6.47141e+06	6.22724e+06	5.90524e+06	5.0026e+06	6.23686e+06	5.87847e+06	5.86764e+06	-
Wafn005535	Hydroxyundecenoic acid sulfate	Others	Others	C11H20O6S	279.09	96.96	280.098	[M-H]-	1	-	-	62955.5	93864.8	62735.1	102675	127628	200853	153730	151769	104918	299019	271217	264121	208627	202942	164686	-
Lacn004858	Phellavin	Flavonoids	Flavanonols	C26H32O12	535.18	373.13	536.189	[M-H]-	2	-	-	276502	199707	252158	308465	218624	278844	241600	317418	267289	294245	335620	432191	229534	340463	234467	-
pme0281	Terephthalic acid	Phenolic acids	Phenolic acids	C8H6O4	165.02	121.03	166.027	[M-H]-	3	100-21-0	C06337	587128	620884	636992	570802	465025	492025	988697	855028	1.00717e+06	753683	853587	631074	700702	757883	580491	ko01100
MWStz510	Aurantio-obtusin-6-O-Glucoside	Quinones	Anthraquinone	C23H24O12	491.12	476.09	492.127	[M-H]-	3	129025-96-3	C10303	1.86953e+06	1.90729e+06	1.67249e+06	1.8137e+06	2.26681e+06	1.91979e+06	1.70411e+06	1.93493e+06	1.58261e+06	1.83013e+06	2.08782e+06	2.04481e+06	1.84516e+06	2.16937e+06	1.87023e+06	-
pmb2591	N-Acetyl-L-Tryptophan	Amino acids and derivatives	Amino acids and derivatives	C13H14N2O3	245.09	203.08	246.1	[M-H]-	1	1218-34-4	-	7.85874e+06	6.12136e+06	6.75113e+06	3.51536e+07	1.24206e+07	1.771e+07	7.29108e+06	7.18795e+06	6.34017e+06	1.1508e+07	9.6133e+06	1.37349e+07	7.43557e+06	6.72719e+06	6.02017e+06	-
Wahln04871	8-(Beta-D-Glucopyranosyloxy)-2,7-Dimethyldec-2-enedioic acid	Terpenoids	Monoterpenoids	C18H30O10	405.18	225.11	406.183	[M-H]-	1	-	-	546961	412516	498980	628031	767114	692513	1.13737e+06	1.13432e+06	1.25848e+06	1.82456e+06	1.7772e+06	1.48369e+06	1.28735e+06	1.30806e+06	1.05352e+06	-
Sasn008206	(E)-12-hydroxydodec-2-enoic acid	Lipids	Free fatty acids	C12H22O3	213.15	183.14	214.157	[M-H]-	1	-	-	144791	285937	101769	99471.1	89625.7	180540	177297	326000	423301	133216	64999.1	60619.8	187227	180237	168337	-
Lmmn013100	Linolelaidic acid ethyl ester*	Lipids	Free fatty acids	C20H36O2	307.26	307.26	308.272	[M-H]-	1	544-35-4	-	258304	586538	382101	281987	414977	570006	494484	330293	296598	509466	150446	307762	457275	413216	485630	-
pmn001610	Eicosadienoic acid*	Lipids	Free fatty acids	C20H36O2	307.264	307.264	308.272	[M-H]-	1	5598-38-9	C16525	258304	586538	382101	281987	414977	570006	494484	330293	296598	509466	150446	307762	457275	413216	485630	ko01040
MWSprf135	15-Tetracosenoic acid	Lipids	Free fatty acids	C24H46O2	365.34	283.26	366.35	[M-H]-	3	506-37-6	C08323	209507	205636	184806	183264	206285	211008	185560	241322	264023	231102	245568	268298	179122	173846	224845	ko01040
Lmbn005662	9(10)-EpOME;(9R,10S)-(12Z)-9,10-Epoxyoctadecenoic acid	Lipids	Free fatty acids	C18H32O3	295.23	171.1	296.235	[M-H]-	1	16833-56-0	C14825	99920.5	193757	161817	70579.1	55201.2	126013	100562	39591.9	55317.8	31588.5	31041.6	42816.8	89006.6	81234.3	84663.5	ko00591,ko01100
Waptn06507	DGMG 18:1	Lipids	Glycerol ester	C33H60O14	739.41	397.13	680.398	[M+CH3COO]-	1	-	-	873156	1.00935e+06	715469	507104	285223	293005	1.15937e+06	663509	483654	240162	265240	278880	687745	576737	598970	-
Waptn06683	DGMG 18:1(2n isomer)	Lipids	Glycerol ester	C33H60O14	739.41	397.13	680.398	[M+CH3COO]-	1	-	-	854173	1.05147e+06	718642	494597	282607	300895	1.16426e+06	645797	481407	269659	258098	282349	691327	580450	587621	-
mws0089	Kaempferol-7-O-glucoside*	Flavonoids	Flavonols	C21H20O11	447.09	285.04	448.101	[M-H]-	3	16290-07-6	-	163808	123997	190922	140684	240321	277140	71540.7	87290.1	105666	90304.3	78858.7	88091.1	121496	99004	81987	-
mws1350	Syringaldehyde; 4-Hydroxy-3,5-Dimethoxybenzaldehyde	Others	Aldehyde compounds	C9H10O4	181.05	151	182.058	[M-H]-	3	134-96-3	-	141366	165440	141615	136889	112398	120946	123237	142945	103910	66554.1	95214.9	69161.1	88572.5	70757.1	64593.7	-
WaYn005089	Neosakuranin	Flavonoids	Chalcones	C22H24O10	447.13	285.08	448.137	[M-H]-	3	31187-54-9	-	163808	123997	190922	140684	240321	277140	71540.7	87290.1	105666	90304.3	78858.7	88091.1	121496	99004	81987	-
Sasn005401	Dillenetin 3-rutinoside	Flavonoids	Flavones	C29H34O16	637.18	329.07	638.185	[M-H]-	1	-	-	1.17716e+07	1.23101e+07	1.425e+07	8.92353e+06	1.12117e+07	1.03501e+07	1.24487e+07	1.3464e+07	1.28835e+07	1.1502e+07	1.10364e+07	1.10463e+07	1.24955e+07	1.35167e+07	1.23576e+07	-
MWS3166	N-Palmitoylglycine	Amino acids and derivatives	Amino acids and derivatives	C18H35NO3	312.26	74.03	313.262	[M-H]-	3	2441-41-0	-	17192.6	14419	16379.2	14371.5	13830.5	18692.9	19310.5	13561.6	19837.3	19294.1	16023.6	10757.7	16610.8	13872.5	16429.7	-
Lmmn002260	5'-Methoxyisolariciresinol-9'-O-glucoside*	Lignans and Coumarins	Lignans	C27H36O12	551.21	389.17	552.221	[M-H]-	3	-	-	349820	306207	319585	321974	276732	229818	316982	235992	211271	209020	228571	322222	268487	290051	293005	-
Wcdn003654	Feruloyl Lactate	Organic acids	Organic acids	C13H14O7	281.06	178.03	282.074	[M-H]-	1	-	-	115657	137267	145745	142618	126018	102851	91501.1	81011.4	56750.1	91981.7	101884	87490.2	113312	111217	104444	-
Sasn002878	Methylgrandifloroside	Flavonoids	Chalcones	C26H32O13	551.18	389.12	552.184	[M-H]-	1	-	-	350735	293035	339077	360293	336953	257318	266447	249469	234271	215736	280192	393259	333160	278176	274268	-
Safn004850	3'-O-β-Glucopyranosyl plumbagic acid methyl ester	Phenolic acids	Phenolic acids	C18H24O10	459.15	237.08	400.137	[M+CH3COOH-H]-	1	-	-	508518	486475	829992	341975	483927	386848	972608	956952	896735	544027	504171	371876	657318	587811	644796	-
Sacn003282	10-hydroxymajoroside	Terpenoids	Monoterpenoids	C17H24O11	403.12	241.07	404.132	[M-H]-	3	259753-12-3	-	246507	252295	286516	291021	231857	276922	297187	257007	372192	365398	194404	214535	275954	267473	204822	-
Lmcn009122	(7Z)-Hexadecenoic acid*	Lipids	Free fatty acids	C16H30O2	253.217	235.209	254.225	[M-H]-	1	2416-19-5	-	58211.9	70938.8	62836.2	37244.3	31793.3	51707.9	38345.4	33535.3	32628.3	68807.9	27619.9	28511.6	51817.3	45270.3	28918.4	-
Lmhn003240	Benzoylmalic acid	Phenolic acids	Phenolic acids	C11H10O6	237.04	121.03	238.048	[M-H]-	1	22138-51-8	-	525204	553496	507635	609585	853693	478668	490434	444611	499752	435020	406645	388029	499583	533114	452333	-
Wasn004983	5-Galloyl-6-O-Benzoyl Glucose	Phenolic acids	Phenolic acids	C20H20O11	435.09	153.02	436.101	[M-H]-	2	-	-	72820.2	44844.3	46645.8	164150	110183	113240	65734.7	81073.9	78756.6	87485.3	97329.8	93242.8	91078.9	94284.7	84965.9	-
Zbsn004929	Apigenin-7-O-glucoside(Cosmosiin)	Flavonoids	Flavones	C21H20O10	431.101	269.048	432.106	[M-H]-	2	578-74-5	C04608	132149	199461	129728	170538	271683	204351	96092.7	232198	147537	258610	158001	190088	239085	217143	127666	ko00944
pmb2804	13S-Hydroperoxy-9Z,11E-octadecadienoic acid	Lipids	Free fatty acids	C18H32O4	311.22	171.14	312.23	[M-H]-	3	33964-75-9	C04717	123595	174125	90804	132947	81008.1	90482.3	52589.4	39262.6	58265.3	33068	40180.6	55992.5	81556.6	70131.1	84055.3	ko00591,ko01100
Waln010449	1-(2,3-dihydroxypropoxy)-3-(((2-(dimethylamino)ethoxy)(hydroxy)phosphoryl)oxy)propan-2-yl (E)-hexadec-9-enoate	Lipids	LPE	C26H52NO9P	552.33	253.22	553.338	[M-H]-	1	-	-	216652	210917	156323	135415	115089	86844.4	275667	179755	124110	78231.8	57042.2	61241.3	201207	143871	156987	-
MW0012312	9s,13r-12-Oxophytodienoic Acid	Lipids	Free fatty acids	C18H28O3	291.2	195.14	292.204	[M-H]-	3	71606-07-0	-	257488	368746	396665	53120.2	143412	135462	207420	98417.2	54504	75864.2	99292.1	130675	343188	307735	310980	-
MWSN0050	Apigenin-6-C-glucoside (Isovitexin)*	Flavonoids	Flavones	C21H20O10	431.1	311.05	432.106	[M-H]-	1	38953-85-4	C01714	8.06664e+06	1.22556e+07	7.45699e+06	1.07275e+07	1.28182e+07	1.33593e+07	6.44833e+06	8.12476e+06	7.29127e+06	1.11316e+07	8.05116e+06	7.67874e+06	1.02424e+07	1.00054e+07	8.74158e+06	ko00944
Zbsn004665	Apigenin-8-C-Glucoside (Vitexin)*	Flavonoids	Flavones	C21H20O10	431.1	311.05	432.106	[M-H]-	1	3681-93-4	C01460	8.39672e+06	1.30934e+07	7.18052e+06	1.02571e+07	1.12979e+07	1.24065e+07	6.41946e+06	8.82289e+06	7.3476e+06	1.13386e+07	7.42391e+06	7.60687e+06	1.01517e+07	8.41341e+06	9.32203e+06	ko00941,ko00944
pmn001415	Catechin-(7,8-bc)-4β-(3,4-dihydroxyphenyl)-dihydro-2-(3H)-one	Flavonoids	Flavanols	C24H20O9	451.1	341.06	452.111	[M-H]-	3	-	-	53135	39320.4	66647.9	127005	98860.7	100578	93611.1	79891.8	69175.3	100615	66610.3	78636.7	96857	88521.6	76958.1	-
Zbjn003642	1-O-rhamnose-3-O-Caffeoyl Quinic Acid	Phenolic acids	Phenolic acids	C22H28O13	499.15	191.06	500.155	[M-H]-	3	-	-	64594.1	55370.7	49640.8	114397	67079.2	83995.9	67288.2	104857	113280	93193	114270	132328	111991	77405.2	88960.2	-
Sasn010720	docosanedioic acid	Lipids	Free fatty acids	C22H42O4	369.3	307.3	370.308	[M-H]-	1	505-56-6	C19625	2.81067e+06	2.87789e+06	2.84606e+06	3.9826e+06	3.26433e+06	3.36817e+06	1.2624e+06	2.29135e+06	1.66225e+06	567982	876619	529453	4.9142e+06	2.61622e+06	2.46323e+06	ko00073
Lmbn005443	13-KODE; (9Z,11E)-13-Oxooctadeca-9,11-dienoic acid*	Lipids	Free fatty acids	C18H30O3	293.21	235.17	294.219	[M-H]-	1	54739-30-9	C14765	381052	838224	666059	387594	257023	527764	271233	77248.5	79637.9	77852.8	83035.5	200523	357929	320181	308641	ko00591
Waptn06085	DGMG 18:3(2n isomer)	Lipids	Glycerol ester	C33H56O14	735.38	397.13	676.367	[M+CH3COO]-	1	-	-	347414	383366	374555	320785	293876	244242	466222	354091	319563	236427	210615	213074	350454	329064	337006	-
MWSmce268	Lathyrol	Terpenoids	Ditepenoids	C20H30O4	333.22	315.21	334.214	[M-H]-	3	34420-19-4	C09125	22347.2	25327.9	32246.3	10701.3	9406.89	16903	43612.3	29506.8	23133.6	17269.8	13984.5	13343.4	21770.2	20271	19593.8	-
Wagn011658	1-Palmitoyl-Sn-Glycerol 3-O-Diglucoside	Lipids	Glycerol ester	C31H58O14	653.38	397.14	654.383	[M-H]-	1	-	-	2.25545e+06	2.2781e+06	1.94145e+06	1.92182e+06	1.21038e+06	1.08686e+06	2.17619e+06	1.60378e+06	1.54668e+06	837971	816099	1.03127e+06	1.79269e+06	1.58226e+06	1.85427e+06	-
Lmmn001643	2-Hydroxycinnamic acid*	Phenolic acids	Phenolic acids	C9H8O3	163.04	119.05	164.047	[M-H]-	3	583-17-5	C01772	343424	407162	432974	385585	372304	388670	365815	276218	261013	306941	377730	418009	354475	343009	365757	ko00360,ko00999,ko01100,ko01110
Lmbn002648	α-Hydroxycinnamic Acid*	Phenolic acids	Phenolic acids	C9H8O3	163.04	119.05	164.047	[M-H]-	3	5801-57-0	C02763	378612	445734	477896	385585	323044	388670	333463	267327	300759	288940	410672	363460	407459	375167	363516	ko00360,ko01100
MWSHC2047	Syringaresinol-4'-O-glucoside; Acanthoside B	Lignans and Coumarins	Lignans	C28H36O13	579.21	417.16	580.216	[M-H]-	3	7374-79-0	C10890	128473	106724	115171	162891	119207	135365	181467	132656	151860	125421	156534	179181	134747	156405	120911	-
mws0264	D-Trehalose*	Others	Saccharides	C12H22O11	341.11	119.03	342.116	[M-H]-	1	99-20-7	C01083	1.44625e+06	1.32793e+06	1.33043e+06	3.16014e+06	2.94558e+06	2.48984e+06	998833	661904	822223	2.20225e+06	2.8657e+06	3.53689e+06	1.57715e+06	1.6785e+06	1.49592e+06	ko00500,ko01100,ko01110,ko02010
pme0519	D-Sucrose*	Others	Saccharides	C12H22O11	341.11	119.03	342.116	[M-H]-	1	57-50-1	C00089	1.44625e+06	1.32793e+06	1.33043e+06	3.16014e+06	2.94558e+06	2.48984e+06	998833	661904	822223	2.20225e+06	2.8657e+06	3.53689e+06	1.57715e+06	1.6785e+06	1.49592e+06	ko00052,ko00500,ko01100,ko01110,ko02010
MWS2070	Propyl 4-hydroxybenzoate	Phenolic acids	Phenolic acids	C10H12O3	179.07	92.03	180.079	[M-H]-	3	94-13-3	-	9782.24	7881.52	10058.3	7942.23	7938.73	11059	9608.06	7957.65	15132.4	10915.3	7049.35	6239.48	8589.84	7186.91	9679.69	-
Lmbn005923	Crepenynic acid	Lipids	Free fatty acids	C18H30O2	277.22	59.01	278.225	[M-H]-	1	2277-31-8	C07289	999781	1.20509e+06	1.05375e+06	1.03067e+06	948414	999516	791086	540461	529718	660426	595886	764003	959662	782727	864813	ko00591
Waln011704	1-(2,3-dihydroxypropoxy)-3-(((2-(dimethylamino)ethoxy)(hydroxy)phosphoryl)oxy)propan-2-yl (Z)-14-Octadecenoic Acid	Lipids	LPE	C28H56NO9P	580.36	281.25	581.369	[M-H]-	1	-	-	3.49506e+06	2.5613e+06	2.70723e+06	1.85691e+06	1.45256e+06	1.53592e+06	3.30262e+06	2.01566e+06	1.3056e+06	1.09182e+06	778330	721808	2.32879e+06	2.02457e+06	2.00996e+06	-
Walbn07906	2,6-Di-tert-butyl-4-hydroxymethylphenol	Others	Others	C15H24O2	235.17	217.16	236.178	[M-H]-	1	88-26-6	-	1.51901e+06	1.28166e+06	1.46595e+06	1.29253e+06	1.20606e+06	1.45226e+06	1.55086e+06	1.61732e+06	1.60911e+06	1.50174e+06	1.57559e+06	1.31061e+06	1.7344e+06	1.59792e+06	1.6976e+06	-
Zmyn004714	12-Hydroxyoctadec-9-Enoic Acid; Ricinoleic acid	Lipids	Free fatty acids	C18H34O3	297.24	183.14	298.251	[M-H]-	3	141-22-0	C08365	93750.8	111470	93139	66069.3	61985.3	81950.2	106605	64312.3	74130	76170.2	55578.6	50380	87824.7	78488.8	79363.1	-
Zmhn000892	4-O-Glucosyl-3,4-dihydroxybenzyl alcohol	Others	Others	C13H18O8	301.09	139.05	302.1	[M-H]-	2	-	-	396893	330667	337823	496287	377833	367865	234404	279045	284878	292947	241175	281636	291612	290112	277135	-
Waln009920	1-(2,3-dihydroxypropoxy)-3-(((2-(dimethylamino)ethoxy)(hydroxy)phosphoryl)oxy)propan-2-yl (8E,11Z,14Z)-octadeca-8,11,14-trienoate	Lipids	LPE	C28H52NO9P	576.33	277.22	577.338	[M-H]-	1	-	-	1.92869e+07	1.30988e+07	1.83151e+07	1.05183e+07	1.18497e+07	9.90416e+06	3.27614e+07	2.32946e+07	1.77184e+07	1.39324e+07	9.01066e+06	7.60176e+06	1.92459e+07	1.69926e+07	1.64349e+07	-
Wahln09353	4-Methoxydiphenylmethane	Others	Others	C14H14O	197.1	182.07	198.105	[M-H]-	1	834-14-0	C14340	142624	164201	214105	157408	190584	180516	124099	206797	170542	173388	178803	95301	188016	174973	176616	-
Zmzn000113	L-threo-3-Methylaspartate	Amino acids and derivatives	Amino acids and derivatives	C5H9NO4	146.05	102.06	147.053	[M-H]-	1	6061-13-8	C03618	2.34577e+06	2.83075e+06	2.98871e+06	4.56732e+06	4.83693e+06	4.60849e+06	2.81137e+06	2.58021e+06	3.0801e+06	6.274e+06	5.49341e+06	5.38878e+06	3.77705e+06	3.87371e+06	3.55553e+06	ko00630,ko00660,ko01100,ko01200
Walbn08060	1-(((2-(dimethylamino)ethoxy)(hydroxy)phosphoryl)oxy)-3-hydroxypropan-2-yl (9Z,12Z)-octadeca-9,12-dienoate*	Lipids	LPE	C25H48NO7P	504.31	279.24	505.317	[M-H]-	1	-	-	3.12591e+06	2.26271e+06	2.60649e+06	1.66471e+06	1.72406e+06	1.40407e+06	3.42208e+06	2.3652e+06	1.46693e+06	1.00947e+06	762455	707809	2.24099e+06	2.05917e+06	1.99663e+06	-
Walbn08556	1-(((2-(dimethylamino)ethoxy)(hydroxy)phosphoryl)oxy)-3-hydroxypropan-2-yl oleate	Lipids	LPE	C25H50NO7P	506.32	281.25	507.332	[M-H]-	1	-	-	416130	292845	295818	197303	166683	160131	342311	230009	138187	110764	79253.6	81775.4	250645	216922	238537	-
pme2914	3-Hydroxy-3-methylpentane-1,5-dioic acid	Organic acids	Organic acids	C6H10O5	161.05	99.05	162.053	[M-H]-	3	503-49-1	C03761	795417	800493	675297	1.4372e+06	1.09313e+06	1.20357e+06	1.65492e+06	1.56993e+06	1.46369e+06	1.8567e+06	2.719e+06	2.50981e+06	1.45523e+06	1.46367e+06	1.45608e+06	-
Walbn07570	1-(((2-(dimethylamino)ethoxy)(hydroxy)phosphoryl)oxy)-3-hydroxypropan-2-yl (9Z,12Z,15E)-octadeca-9,12,15-trienoate	Lipids	LPE	C25H46NO7P	502.29	277.22	503.301	[M-H]-	1	-	-	2.36491e+06	1.58873e+06	2.196e+06	1.25399e+06	1.44814e+06	1.16356e+06	4.09071e+06	2.94596e+06	2.19015e+06	1.69149e+06	1.1022e+06	908408	2.31745e+06	2.02313e+06	2.10463e+06	-
MWSslk132	Hexadecanedioic acid	Lipids	Free fatty acids	C16H30O4	285.21	223.21	286.214	[M-H]-	3	505-54-4	C19615	65466.1	59458.5	75691.2	128015	70752.2	116914	74465.1	99535.2	78368.5	141989	86943	65715.9	58273.5	56770.9	48437.4	ko00073,ko01100
pmf0297	1-Eicosanol	Lipids	Free fatty acids	C20H42O	297.32	183.21	298.324	[M-H]-	3	629-96-9	-	79013	101251	81886.6	60987.3	50521.2	73506.3	101762	61962.7	61806	65770.6	52124.6	43996	78263	69796.2	64521.1	-
mws2118	Phloretin-2'-O-glucoside (Phlorizin)	Flavonoids	Chalcones	C21H24O10	435.13	167.04	436.137	[M-H]-	3	60-81-1	C01604	104644	39800.7	91703.6	88055.3	129612	122832	47561.4	25661.1	33520.6	24502.2	29987.3	38478.9	54098.7	62956.5	31076.2	ko00941,ko01110
Wayn005368	3,3'-Di-O-Methylellagic acid 4'-glucoside	Tannins	Tannin	C22H20O13	491.084	329.032	492.09	[M-H]-	3	51803-68-0	-	1.87131e+06	2.15306e+06	2.12838e+06	1.90154e+06	2.39061e+06	2.45999e+06	1.75261e+06	1.67337e+06	1.40761e+06	1.79132e+06	1.61899e+06	1.4983e+06	1.76096e+06	1.79678e+06	1.76842e+06	-
mws0866	D-Glucose 6-phosphate*	Others	Saccharides	C6H13O9P	259.022	96.9696	260.03	[M-H]-	1	56-73-5	C00092	3.54103e+06	3.81104e+06	3.87296e+06	5.96309e+06	5.93137e+06	5.55337e+06	2.52196e+06	1.90429e+06	1.97406e+06	3.06528e+06	3.11176e+06	3.2006e+06	3.66046e+06	3.41715e+06	3.39057e+06	ko00500,ko00524,ko00562,ko01100,ko01110
MWS2442	D-Fructose 6-Phosphate*	Others	Saccharides	C6H13O9P	259.02	96.97	260.03	[M-H]-	1	643-13-0	C00085	3.54103e+06	3.81104e+06	3.87296e+06	5.96309e+06	5.93137e+06	5.55337e+06	2.52196e+06	1.90429e+06	1.97406e+06	3.06528e+06	3.11176e+06	3.2006e+06	3.66046e+06	3.41715e+06	3.39057e+06	ko00052,ko00500,ko00710,ko01100,ko01110,ko01200
Zbkn000353	myo-Inositol 5-phosphate*	Others	Saccharides	C6H13O9P	259.02	96.97	260.03	[M-H]-	1	-	C06155	2.57422e+06	3.00543e+06	2.96593e+06	4.43911e+06	4.3469e+06	3.97468e+06	1.78355e+06	1.52319e+06	1.60778e+06	2.29289e+06	2.34742e+06	2.45727e+06	2.77081e+06	2.59211e+06	2.34358e+06	-
mws1090	D-Glucose-1-phosphate*	Others	Saccharides	C6H13O9P	259.022	96.9696	260.03	[M-H]-	1	59-56-3	C00103	2.57422e+06	3.00543e+06	2.96593e+06	4.43911e+06	4.3469e+06	3.97468e+06	1.78355e+06	1.52319e+06	1.60778e+06	2.29289e+06	2.34742e+06	2.45727e+06	2.77081e+06	2.59211e+06	2.34358e+06	ko00010,ko00040,ko00052,ko00500,ko00520,ko00523,ko00561,ko01100,ko01110,ko01240,ko01250
Zmzn000079	D-Erythrose-4-phosphate	Others	Saccharides	C4H9O7P	199	78.96	200.009	[M-H]-	3	585-18-2	C00279	119626	157595	136540	284138	259696	250229	161541	127170	114690	186329	196202	204700	190304	173888	167327	ko00030,ko00400,ko00710,ko00750,ko01100,ko01110,ko01200,ko01230,ko01240
Zmyn000110	D-Glucosamine 1-phosphate	Others	Saccharides	C6H14NO8P	258.04	78.96	259.046	[M-H]-	3	2152-75-2	C06156	52567.5	57920.5	49932.5	103048	67972.8	82961.7	34818	30608.3	22261.4	62328.6	95629.8	106684	60391.5	74828.2	42796.9	ko00520,ko01100,ko01250
Lcsn000415	Keto-Deoxy-Nonulonic acid	Lipids	Free fatty acids	C9H16O9	267.07	59.01	268.079	[M-H]-	1	153666-19-4	C20934	151884	136903	152547	246182	253218	253858	210099	182895	180293	295192	231619	277208	193903	184519	202418	ko00520,ko01100,ko01250
MWS2430	13-methylmyristic acid	Lipids	Free fatty acids	C15H30O2	241.22	241.21	242.225	[M-H]-	1	2485-71-4	-	509332	486677	453566	322282	305379	332159	424942	275969	292937	580678	246216	272678	587952	430780	342455	-
MWS1882	Iminodiacetic acid	Organic acids	Organic acids	C4H7NO4	132.03	88.0403	133.037	[M-H]-	3	142-73-4	C19911	1.02068e+06	1.40718e+06	1.31413e+06	2.49299e+06	2.46508e+06	1.94474e+06	1.36928e+06	1.1238e+06	1.67298e+06	3.557e+06	2.94983e+06	3.10734e+06	1.82281e+06	1.74601e+06	2.02756e+06	-
mws0219	L-Aspartic Acid	Amino acids and derivatives	Amino acids and derivatives	C4H7NO4	132.03	88.04	133.037	[M-H]-	1	56-84-8	C00049	1.02068e+06	1.40718e+06	1.31413e+06	2.49299e+06	2.46508e+06	1.94474e+06	1.36928e+06	1.1238e+06	1.67298e+06	3.557e+06	2.94983e+06	3.10734e+06	1.82281e+06	1.74601e+06	2.02756e+06	ko00220,ko00250,ko00260,ko00261,ko00270,ko00300,ko00340,ko00410,ko00460,ko00470,ko00710,ko00760,ko00770,ko00970,ko00999,ko01100,ko01110,ko01200,ko01210,ko01230,ko01240,ko02010
mws0704	O-Phosphorylethanolamine	Alkaloids	Alkaloids	C2H8NO4P	140.01	78.96	141.019	[M-H]-	3	1071-23-4	C00346	161462	215750	201064	158085	267721	132213	228675	191402	168534	104629	96301.5	63085.9	156136	167214	186530	ko00563,ko00564,ko00600,ko01100
Lmgn000160	N-carbamoyl-b-alanine	Amino acids and derivatives	Amino acids and derivatives	C4H8N2O3	131.05	70.03	132.054	[M-H]-	1	462-88-4	C02642	5.95595e+06	7.489e+06	5.9079e+06	2.90637e+06	2.78875e+06	2.77576e+06	6.41893e+06	5.445e+06	5.58948e+06	4.00945e+06	4.58203e+06	6.23451e+06	5.16694e+06	5.27839e+06	5.45202e+06	ko00240,ko00410,ko00770,ko01100
Wasn007507	Dehydroxy-Dihydroabscisic Acid 4'-O-glucoside	Organic acids	Organic acids	C21H32O8	411.2	249.15	412.21	[M-H]-	3	-	-	38292.6	33255.5	38856.1	50577.1	42354.4	49126.6	17654.8	28697	25370.1	13475.9	26156.4	25035.7	34489.3	26404.8	23196.9	-
pmb4777	4-Hydroxy-7-methoxycoumarin-β-rhamnoside	Lignans and Coumarins	Coumarins	C16H18O8	337.09	161.05	338.1	[M-H]-	1	-	-	337022	463518	278186	1.56579e+06	827275	1.16533e+06	187137	226615	220758	881877	983708	913822	586637	570414	542739	-
MWS0205	Allantoin	Alkaloids	Alkaloids	C4H6N4O3	157.04	97	158.044	[M-H]-	3	97-59-6	C01551	784848	786479	875699	561416	593739	573649	1.13245e+06	1.18162e+06	1.42685e+06	1.08463e+06	921261	976217	1.00547e+06	1.0209e+06	929788	-
Safn000221	UDP-D-galactose	Nucleotides and derivatives	Nucleotides and derivatives	C15H24N2O17P2	565.05	323.03	566.055	[M-H]-	1	-	-	6.91803e+06	8.18587e+06	8.84665e+06	7.90203e+06	8.0563e+06	7.50276e+06	4.86801e+06	4.55002e+06	4.17118e+06	4.14355e+06	3.89424e+06	3.56912e+06	6.11077e+06	6.1447e+06	5.60565e+06	-
pme3443	Sinapinaldehyde	Phenolic acids	Phenolic acids	C11H12O4	207.066	192.041	208.074	[M-H]-	3	4206-58-0	C05610	265302	251857	293341	194769	207063	211618	148051	112285	112112	96599.6	170910	169725	208526	192633	175437	ko00940,ko01100,ko01110
MWSN0167	Schaftoside	Flavonoids	Flavones	C26H28O14	563.14	443.1	564.148	[M-H]-	3	51938-32-0	C10181	1.64967e+07	1.46421e+07	1.51021e+07	1.81214e+07	1.48917e+07	1.70729e+07	1.25181e+07	1.2313e+07	1.319e+07	1.29384e+07	1.39528e+07	1.382e+07	1.73076e+07	1.3711e+07	1.21022e+07	-
mws2212	Caffeic acid	Phenolic acids	Phenolic acids	C9H8O4	179.03	135.05	180.042	[M-H]-	1	331-39-5	C01197	228190	246667	263746	739118	740906	586672	201717	181569	207213	442747	436175	388011	379062	397761	421973	ko00940,ko01100,ko01110
Lmbn001930	Salicylaldehyde	Others	Aldehyde compounds	C7H6O2	121.03	77.04	122.037	[M-H]-	3	90-02-8	C06202	45706.2	52232	55576.8	44251.4	55613	49961.9	80227.3	65385	102218	65420.6	80620.4	57776.7	60398.9	62319.3	46660.6	ko01100
Waymn03248	4-O-Feruloylquinic acid	Phenolic acids	Phenolic acids	C17H20O9	367.1	193.05	368.111	[M-H]-	1	2613-86-7	-	5.70063e+06	8.58048e+06	6.91511e+06	5.89576e+06	9.92192e+06	6.04178e+06	2.94293e+06	4.53615e+06	6.40622e+06	2.30001e+06	3.0933e+06	2.98236e+06	5.74736e+06	4.80132e+06	4.78773e+06	-
Hmcn001415	Majoroside	Terpenoids	Monoterpenoids	C17H24O10	387.13	225.07	388.137	[M-H]-	3	134140-02-6	-	154385	109899	104349	137111	124577	110501	109319	130517	134318	176291	165546	142236	166866	136416	109922	-
Lmhn012602	Docosenoic acid	Lipids	Free fatty acids	C22H42O2	337.31	59.01	338.318	[M-H]-	2	25378-26-1	-	122559	128068	121948	111370	94711.1	141196	79941.5	56827.8	64759	67841.5	71723.1	73639.5	84287.1	103715	83006.2	-
Lmln007483	6,9,10-Trihydroxyoctadec-7-enoic acid; Sanleng acid	Lipids	Free fatty acids	C18H34O5	329.23	171.1	330.241	[M-H]-	1	-	-	568479	718369	427097	422461	300925	368646	507073	420670	423391	196894	219138	226541	414434	391491	389946	-
pmb2787	9-Oxo-10E,12Z-octadecadienoic acid*	Lipids	Free fatty acids	C18H30O3	293.21	275.2	294.219	[M-H]-	3	54232-59-6	C14766	353277	765101	529452	329809	245212	428996	238661	70175.9	87710.8	76105.2	77916.6	173211	311146	274796	261838	ko00591
Wasyqn4246	12-Sulfooxy-9,10-Dihydrojasmonic Acid	Organic acids	Organic acids	C12H20O7S	307.09	96.96	308.093	[M-H]-	3	-	-	123322	84539.8	130227	193823	129378	123152	224938	232207	234801	335973	374691	399981	262251	232777	194716	-
Zbdn007423	6,7-Dimethoxy-4-chromanone	Flavonoids	Other Flavonoids	C11H12O4	207.07	192.04	208.074	[M-H]-	1	54013-49-9	-	121537	130502	104894	121841	136266	109800	50400.8	56103.8	72174.3	95760.2	69131	68257.7	89564.9	92683.5	89428.1	-
Zmgn002106	N-Acetyl-L-phenylalanine	Amino acids and derivatives	Amino acids and derivatives	C11H13NO3	206.08	58.03	207.089	[M-H]-	1	2018-61-3	C03519	248101	246841	242198	391401	250608	259834	226139	224318	231206	263464	272198	232719	299962	267785	263245	ko00360,ko01100
MWStz420	Lariciresinol 4-O-glucoside	Lignans and Coumarins	Lignans	C26H34O11	521.2	329.14	522.21	[M-H]-	2	143663-00-7	-	434435	442160	412896	309637	186362	258635	131590	133175	159287	113301	168590	265230	189781	224917	224452	-
Jmzn006005	3,4-methylenedioxy cinnamyl alcohol	Others	Alcohol compounds	C10H10O3	177.06	117.04	178.063	[M-H]-	3	58095-76-4	-	108684	138995	118568	155180	162713	141475	62488	74618.8	87505.6	124420	102549	92572.9	112167	107089	101774	-
mws0192	Succinic acid*	Organic acids	Organic acids	C4H6O4	117.02	73.03	118.027	[M-H]-	1	110-15-6	C00042	5.3207e+07	5.31712e+07	4.63865e+07	3.97652e+07	3.17245e+07	3.75084e+07	3.07669e+07	3.5599e+07	3.40472e+07	2.39135e+07	1.86835e+07	1.81803e+07	3.59398e+07	3.50308e+07	3.70562e+07	ko00020,ko00190,ko00250,ko00310,ko00350,ko00360,ko00620,ko00630,ko00640,ko00650,ko00760,ko00920,ko01100,ko01110,ko01200
mws0470	Methylmalonic acid*	Organic acids	Organic acids	C4H6O4	117.019	73.0295	118.027	[M-H]-	1	516-05-2	C02170	5.3207e+07	5.31712e+07	4.63865e+07	3.97652e+07	3.17245e+07	3.75084e+07	3.07669e+07	3.5599e+07	3.40472e+07	2.39135e+07	1.86835e+07	1.81803e+07	3.59398e+07	3.50308e+07	3.70562e+07	ko00240,ko00280,ko00640,ko01100
pme3007	Uridine 5'-diphosphate	Nucleotides and derivatives	Nucleotides and derivatives	C9H14N2O12P2	402.99	158.93	404.002	[M-H]-	3	27821-45-0	C00015	53066.7	122017	95097.8	198093	149155	153082	27497.6	33945.2	26446.7	78049.8	72919.2	61651.7	74637.4	78074.8	83550.3	ko00240,ko00908,ko01100,ko01232,ko01240
Zbpn005555	Phloretin-4'-O-glucoside (Trilobatin)*	Flavonoids	Chalcones	C21H24O10	435.13	273.08	436.137	[M-H]-	3	4192-90-9	-	149431	111558	174560	145883	180511	188910	80331.2	53173.9	71486.8	36942.2	70087.1	73235.6	108966	81197.7	66473.3	-
HJN055	Dihydrocharcone-4'-O-glucoside*	Flavonoids	Chalcones	C21H24O10	435.13	273.08	436.137	[M-H]-	3	-	-	149431	111558	174560	145883	180511	188910	80331.2	53173.9	71486.8	36942.2	70087.1	73235.6	108966	81197.7	66473.3	-
MWSmce675	Arbutin	Others	Others	C12H16O7	271.08	108.02	272.09	[M-H]-	1	497-76-7	C06186	2.64234e+06	1.75625e+06	2.19038e+06	2.56152e+06	2.23227e+06	2.45524e+06	2.02816e+06	2.2787e+06	2.0907e+06	2.22954e+06	2.43936e+06	2.25102e+06	2.22013e+06	1.9651e+06	2.04684e+06	ko00010
Zbzn008048	Embelin	Quinones	Quinones	C17H26O4	293.18	221.15	294.183	[M-H]-	3	550-24-3	-	2.74647e+06	2.49562e+06	2.7393e+06	2.25464e+06	2.63203e+06	2.25838e+06	2.36426e+06	2.77242e+06	3.15525e+06	2.79756e+06	1.76084e+06	2.60075e+06	1.98647e+06	1.81103e+06	1.80887e+06	-
Lmqn009304	Eucalyptin (5-Hydroxy-7,4'-dimethoxy-6,8-dimethylflavone)	Flavonoids	Flavones	C19H18O5	325.11	293.08	326.115	[M-H]-	3	3122-88-1	-	405931	625806	821468	273305	182359	409219	685234	393537	313753	345430	235617	280637	507360	467835	458288	-
MWS5231	Tridecanedioic acid	Lipids	Free fatty acids	C13H24O4	243.16	181.16	244.167	[M-H]-	1	505-52-2	-	96825.6	97025.4	119985	166870	116830	155771	123723	146154	127884	172413	130673	104833	90410.5	88415.6	91198.8	-
mws0361	Palmitoleic Acid*	Lipids	Free fatty acids	C16H30O2	253.22	235.21	254.225	[M-H]-	1	373-49-9	C08362	64499.9	82175.5	57305.6	42486	43899.9	51115.5	59519.5	40149.7	47633	84670.6	35736.8	38744	63183.4	62790.3	43276.2	ko00061,ko01100
Waln010192	2-(2,3-dihydroxypropoxy)-3-(((2-(dimethylamino)ethoxy)(hydroxy)phosphoryl)oxy)propyl (8E,11Z,14Z)-octadeca-8,11,14-trienoate	Lipids	LPE	C28H52NO9P	576.33	277.22	577.338	[M-H]-	1	-	-	1.91663e+07	1.3232e+07	1.87938e+07	1.04895e+07	1.1876e+07	9.86367e+06	3.30282e+07	2.34992e+07	1.80368e+07	1.39488e+07	8.99253e+06	7.68664e+06	1.94768e+07	1.67772e+07	1.70956e+07	-
Walbn07770	3-(((2-(dimethylamino)ethoxy)(hydroxy)phosphoryl)oxy)-2-hydroxypropyl (9Z,12Z,15E)-octadeca-9,12,15-trienoate	Lipids	LPE	C25H46NO7P	502.29	277.22	503.301	[M-H]-	1	-	-	2.04021e+06	1.4502e+06	2.0305e+06	1.11676e+06	1.34118e+06	1.04574e+06	3.53278e+06	2.49896e+06	1.87486e+06	1.51948e+06	939055	788051	1.96035e+06	1.84962e+06	1.83169e+06	-
Wayn002636	N-(1-Deoxy-1-fructosyl)Tryptophan	Amino acids and derivatives	Amino acids and derivatives	C17H22N2O7	365.13	203.08	366.142	[M-H]-	1	-	-	109074	85532.3	64203	139574	149111	168541	147078	88816.8	94776.1	288535	221455	231293	150918	117621	142671	-
Zmtn001464	4,8-Dihydroxyquinoline-2-carboxylic acid	Alkaloids	Quinoline alkaloids	C10H7NO4	204.03	160.04	205.037	[M-H]-	3	59-00-7	C02470	121889	89701.4	97267	145211	126708	121298	263528	237706	217903	204960	212971	194269	184079	153861	175143	ko00380
Lmrn002746	2-Hydroxy-4-methylpentanoic acid	Organic acids	Organic acids	C6H12O3	131.07	85.07	132.079	[M-H]-	1	498-36-2	-	52476.9	74349	64774.2	66174.2	44334.9	38484	34186.6	30814	36833.5	45735	40511.2	46804.4	47874.3	60318.1	43091.5	-
pmf0174	1-Decanol*	Others	Alcohol compounds	C10H22O	157.16	157.16	158.167	[M-H]-	3	112-30-1	C01633	7.62078e+06	6.65784e+06	8.70603e+06	9.97664e+06	7.67583e+06	8.40063e+06	7.23537e+06	7.51314e+06	8.2428e+06	9.51854e+06	8.13311e+06	7.54024e+06	7.19773e+06	6.72904e+06	6.58013e+06	-
Safn010131	Monobutyl phthalate	Phenolic acids	Phenolic acids	C12H14O4	221.08	77.04	222.089	[M-H]-	1	131-70-4	-	237023	168177	236578	474443	543835	367120	165429	146987	146086	160901	162469	143039	244054	221728	211003	-
Zbfn008434	1-O-Linoleoyl-3-O-galactopyranosyl-L-glycerol	Lipids	Glycerol ester	C27H48O9	515.32	279.23	516.33	[M-H]-	1	-	-	2.24876e+06	2.11345e+06	1.89409e+06	1.98204e+06	1.85063e+06	1.66285e+06	1.17533e+06	581568	455228	834019	938451	1.19411e+06	1.64866e+06	1.44103e+06	1.47209e+06	-
Zmln002252	Sideretin (5,7,8-Trihydroxy-6-methoxycoumarin)	Lignans and Coumarins	Coumarins	C10H8O6	223.03	149.03	224.032	[M-H]-	3	2177290-23-0	C22007	41866.6	44652.6	44207.5	60336.4	18659.1	27897	40766.2	46985	42881.4	36960.3	41278.1	36830.8	41067.6	54351.9	57693.6	ko00999,ko01110
Hmgn004693	8-Hydroxy-α-conidendrin	Lignans and Coumarins	Lignans	C20H20O7	371.11	327.03	372.121	[M-H]-	3	-	-	118971	156012	154730	382718	250230	234589	48391	30790.6	37678	101670	97236.9	118618	130494	120160	134406	-
Lmyn002403	Mandelic acid-β-glucoside	Phenolic acids	Phenolic acids	C14H18O8	313.09	101.02	314.1	[M-H]-	1	-	-	120600	108958	111387	86788.8	90662.9	86222	148679	143959	158861	127414	120774	110287	151443	134433	112774	-
Cmyn002392	Neolinustatin	Alkaloids	Alkaloids	C17H29NO11	422.17	89.02	423.174	[M-H]-	3	2229-42-6	C08336	832423	857591	679030	591702	594750	883662	424728	608621	322395	131773	288089	261747	503871	526763	488164	-
Zmpn003368	13S-Hydroxy-9Z,11E,15Z-octadecatrienoic acid	Lipids	Free fatty acids	C18H30O3	293.21	195.14	294.219	[M-H]-	1	87984-82-5	C16316	2.22898e+06	3.77842e+06	2.05837e+06	2.87775e+06	2.30509e+06	2.11783e+06	542655	273061	334649	411933	450910	1.01028e+06	1.74005e+06	1.57277e+06	1.51552e+06	ko00592
mws2367	Salidroside	Phenolic acids	Phenolic acids	C14H20O7	299.11	119.05	300.121	[M-H]-	2	10338-51-9	C06046	1.18873e+06	948185	1.39036e+06	665922	608655	844943	616526	768365	502779	296858	596121	477050	705331	706003	655431	ko00350,ko01100
Zbfn002690	1-(4-Hydroxybenzoyl)Glucose; 25545-07-7	Phenolic acids	Phenolic acids	C13H16O8	299.08	93.03	300.084	[M-H]-	1	-	-	40227.1	32151.3	38044.1	19378.1	13244.7	18108.7	110490	75300.5	66029.6	36444.6	52038.9	48036.9	54118.2	43505.3	42718.5	-
pme0516	Inositol	Others	Saccharides	C6H12O6	179.06	87.01	180.063	[M-H]-	3	87-89-8	C00137	283854	293771	318721	398473	315554	250342	359617	284277	315767	301112	237064	363184	305212	321481	300081	ko00052,ko00053,ko00562,ko01100,ko01110,ko01250,ko02010,ko04070
Sasn007097	Kaempferide-3-O-sulfate	Flavonoids	Flavonols	C16H12O9S	379.01	299.05	380.02	[M-H]-	2	130827-47-3	-	260432	297948	290750	552757	585104	626331	474803	519715	512957	1.02259e+06	815355	881429	607174	568252	554369	-
pme3207	Muconic acid	Organic acids	Organic acids	C6H6O4	141.02	59.01	142.027	[M-H]-	3	1119-72-8	C02480	1.32075e+06	1.64594e+06	965722	1.08019e+07	9.59639e+06	1.02707e+07	632010	709304	1.10893e+06	5.93879e+06	6.06833e+06	6.20062e+06	2.62494e+06	2.44184e+06	2.64117e+06	ko01100
MWSN0067	Luteolin-7-O-glucuronide*	Flavonoids	Flavones	C21H18O12	461.07	285.04	462.08	[M-H]-	3	29741-10-4	C03515	52620.4	203891	25708.6	326391	258536	186247	31005.5	29280.6	29998	75336	58513.5	114718	129684	117406	97434.8	ko00944
pmn001702	Tetahydroxyflavone-7-O-glucuronide*	Flavonoids	Flavones	C21H18O12	461.07	285.05	462.08	[M-H]-	3	-	-	52620.4	203891	25708.6	326391	258536	186247	31005.5	29280.6	29998	75336	58513.5	114718	129684	117406	97434.8	-
mws0178	Chlorogenic acid (3-O-Caffeoylquinic acid)*	Phenolic acids	Phenolic acids	C16H18O9	353.09	191.06	354.095	[M-H]-	1	327-97-9	C00852	105879	320400	86631.5	378217	402942	406145	71678.9	438311	1.16681e+06	365459	158723	269918	387659	298641	321668	ko00940,ko00941,ko00945,ko01110
MWSslk133	1,14-Tetradecanedioic Acid	Lipids	Free fatty acids	C14H26O4	257.18	195.18	258.183	[M-H]-	3	821-38-5	-	65912	65516.5	78378.6	145316	74973.9	130182	74031.4	105259	72637.8	140915	99685.1	68974	57400	49068.2	48798.6	-
pme0500	D-Melezitose	Others	Saccharides	C18H32O16	503.16	323.1	504.169	[M-H]-	1	597-12-6	C08243	79437.9	55711.8	45328.2	20812.2	19833.1	16075	25518	22543.4	51805	17527.3	9901.7	21320.4	78134.8	56838.7	74232.5	-
mws0091	Quercetin-3-O-glucoside (Isoquercitrin)	Flavonoids	Flavonols	C21H20O12	463.09	300.03	464.096	[M-H]-	3	482-35-9	C05623	119026	109512	102735	111127	184943	185181	63734.9	69508.4	86126.8	94491.7	77277	107877	140820	101155	71716.6	ko00944,ko01100,ko01110
Lmmn001894	Demethylwedelolactone-3-O-glucoside	Lignans and Coumarins	Coumarins	C21H18O12	461.07	401.18	462.08	[M-H]-	3	-	-	62385.3	100805	62545	68474.8	95794	102313	120055	99653.8	123681	125044	86388.8	93794.5	107021	101924	137524	-
mws0242	Suberic Acid	Lipids	Free fatty acids	C8H14O4	173.08	111.08	174.089	[M-H]-	3	505-48-6	C08278	94143.1	100817	69763.3	52272.8	39142.1	60267.5	58829.3	34391.9	74313.4	43685.4	47763	30497.8	59052.1	33591.2	35874.5	-
Lmbn004685	5S,8R-DiHODE; (5S,8R,9Z,12Z)-5,8-Dihydroxyoctadeca-9,12-dienoate	Lipids	Free fatty acids	C18H32O4	311.22	223.17	312.23	[M-H]-	1	-	C20186	154004	129974	136090	110814	109950	123509	53187.7	74777.7	69263.1	48015	88851	55809.6	97432	85385.8	81635.7	ko00591
pmb3012	Chrysoeriol-7-O-glucoside	Flavonoids	Flavones	C22H22O11	461.11	299.06	462.116	[M-H]-	3	19993-32-9	-	363831	213549	284142	281811	274310	265204	303917	217334	198763	153994	249347	273194	316159	272062	248703	-
MWS1848	Phenyl acetate	Others	Others	C8H8O2	135.05	92.03	136.052	[M-H]-	3	122-79-2	C00548	507733	485980	359775	420897	336250	457521	444478	380520	476002	418748	566294	552580	484755	467423	444722	-
[truncated: 731 more rows]

## Sheet: Table S2
	Table S2. List of the common DMs in A1_vs_D1 and A2_vs_D2
[truncated: 196 more rows]
